# Supplementary material for: CsGa(HAsO4)2, the first Ga representative of the RbAl(HAsO4)2 structure type
Source: Acta Crystallogr E Crystallogr Commun. 2019 Feb 8;75(Pt 3):346–9. doi: 10.1107/S2056989019002081 (PMC6399695; doi:10.1107/S2056989019002081)
Supplement: Supplementary file 1 [file e-75-00346-sup1.cif]

##############################################################################
#                                                                            #
# This CIF contains the data in a paper accepted for publication in          #
# Acta Crystallographica Section E. It conforms to the requirements of       #
# Notes for Authors for Acta Crystallographica Section E, and has been       #
# peer reviewed under the auspices of the IUCr Commission on Journals.       #
#                                                                            #
# Full details of the Crystallographic Information File format               #
# are given in the paper "The Crystallographic Information File (CIF):       #
# a New Standard Archive File for Crystallography" by S. R. Hall, F. H.      #
# Allen and I. D. Brown [Acta Cryst. (1991), A47, 655-685].                  #
#                                                                            #
# The current version of the core CIF dictionary is obtainable from          #
# ftp://ftp.iucr.org/pub/cif_core.dic.                                       #
#                                                                            #
# Software is freely available for graphical display of the structure(s)     #
# in this CIF. For information consult the CIF software page                 #
# http://www.iucr.org/resources/cif/software.                                #
#                                                                            #
# This file may be used for bona fide research purposes within the           #
# scientific community so long as proper attribution is given to the journal # 
# article from which it was obtained.                                        #
#                                                                            #
##############################################################################
data_I
_audit_creation_method     'SHELXL-2016/6'
_journal_date_recd_electronic     2019-01-29
_journal_date_accepted     2019-02-06
_journal_name_full     'Acta Crystallographica, Section E'
_journal_year     2019
_journal_volume     75
_journal_issue      1
_journal_page_first     0
_journal_page_last     0
_journal_paper_category     GI
_journal_paper_doi     10.1107/S2056989019002081
_journal_coeditor_code     VN2142
_publ_contact_author_name     'Karolina Schwendtner'
_publ_contact_author_address
;
Institute for Chemical Technology and Analytics
Division of Structural Chemistry
TU Wien
Getreidemarkt 9/164-SC
1060 Vienna,
Austria
;
_publ_contact_author_email     'karolina.schwendtner@tuwien.ac.at'
_publ_contact_author_fax     '(+43) 1-58801-17199'
_publ_contact_author_phone     '(+43) 1-58801-17123'
_publ_section_title
;
CsGa(HAsO~4~)~2~, the first Ga representative of the RbAl(HAsO~4~)~2~ structure
type
;
loop_
    _publ_author_name
    _publ_author_footnote
    _publ_author_address
    'Schwendtner, Karolina' .
;
Institute for Chemical Technology and Analytics
Division of Structural Chemistry
TU Wien
Getreidemarkt 9/164-SC
1060 Vienna
Austria
;
    'Kolitsch, Uwe' .
;
Naturhistorisches Museum
Burgring 7
1010 Vienna, and Institut f\"ur Mineralogie und Kristallographie
Universit\"at Wien
Althanstrasse 14
1090 Wien
Austria
;
_publ_section_synopsis
;
The tetrahedral-octahedral framework crystal structure of hydrothermally
synthesized CsGa(HAsO~4~)~2~ was solved by single-crystal X-ray diffraction.
CsGa(HAsO~4~)~2~ crystallizes in the polar RbAl(HAsO~4~)~2~ structure type
(<i>R</i>32).
;
_chemical_name_systematic
;
Caesium gallium bis[hydrogen arsenate(V)]
;
_chemical_name_common     'caesium gallium bis(hydrogen arsenate)'
_chemical_formula_moiety     'Cs Ga (H As O4)2'
_chemical_formula_sum     'As2 Cs Ga H2 O8'
_chemical_formula_iupac     'Cs Ga (H As O4)2'
_chemical_formula_weight     482.49
_chemical_melting_point     ?
_chemical_absolute_configuration     ?
_space_group_crystal_system     trigonal
_space_group_name_H-M_alt     'R 3 2 :H'
_space_group_name_Hall     'R 3 2"'
loop_
    _space_group_symop_operation_xyz
    'x, y, z'
    '-y, x-y, z'
    '-x+y, -x, z'
    'y, x, -z'
    'x-y, -y, -z'
    '-x, -x+y, -z'
    'x+2/3, y+1/3, z+1/3'
    '-y+2/3, x-y+1/3, z+1/3'
    '-x+y+2/3, -x+1/3, z+1/3'
    'y+2/3, x+1/3, -z+1/3'
    'x-y+2/3, -y+1/3, -z+1/3'
    '-x+2/3, -x+y+1/3, -z+1/3'
    'x+1/3, y+2/3, z+2/3'
    '-y+1/3, x-y+2/3, z+2/3'
    '-x+y+1/3, -x+2/3, z+2/3'
    'y+1/3, x+2/3, -z+2/3'
    'x-y+1/3, -y+2/3, -z+2/3'
    '-x+1/3, -x+y+2/3, -z+2/3'
_cell_length_a     8.4810(10)
_cell_length_b     8.4810(10)
_cell_length_c     27.050(5)
_cell_angle_alpha     90
_cell_angle_beta     90
_cell_angle_gamma     120
_cell_volume     1685.0(5)
_cell_formula_units_Z     9
_cell_measurement_reflns_used     1370
_cell_measurement_theta_min     2.259
_cell_measurement_theta_max     32.543
_cell_measurement_temperature     293(2)
_exptl_crystal_description     'tiny hexagonal platelets'
_exptl_crystal_colour     'colourless'
_exptl_crystal_size_max     0.030
_exptl_crystal_size_mid     0.030
_exptl_crystal_size_min     0.010
_exptl_crystal_density_diffrn     4.279
_exptl_crystal_density_meas     ?
_exptl_crystal_density_method     'not measured'
_exptl_crystal_F_000     1962
_exptl_absorpt_coefficient_mu     17.243
_exptl_absorpt_correction_type     multi-scan
_exptl_absorpt_process_details
;
(HKL SCALEPACK; Otwinowski <i>et al.</i>,  2003)
;
_exptl_absorpt_correction_T_min     0.626
_exptl_absorpt_correction_T_max     0.846
_diffrn_ambient_temperature     293(2)
_diffrn_source     'fine-focus sealed tube'
_diffrn_radiation_type     MoK\a
_diffrn_radiation_wavelength     0.71073
_diffrn_measurement_device_type     'Nonius KappaCCD single-crystal four-circle'
_diffrn_measurement_method     '\f and \w scans'
_diffrn_detector_area_resol_mean     ?
_diffrn_reflns_number     2738
_diffrn_reflns_av_R_equivalents     0.0178
_diffrn_reflns_av_unetI/netI     0.0236
_diffrn_reflns_theta_min     2.259
_diffrn_reflns_theta_max     32.543
_diffrn_reflns_theta_full     25.242
_diffrn_measured_fraction_theta_max     0.999
_diffrn_measured_fraction_theta_full     0.998
_diffrn_reflns_limit_h_min     -12
_diffrn_reflns_limit_h_max     12
_diffrn_reflns_limit_k_min     -10
_diffrn_reflns_limit_k_max     10
_diffrn_reflns_limit_l_min     -40
_diffrn_reflns_limit_l_max     40
_refine_special_details
;
 Refined as a 2-component inversion twin.
;
_reflns_number_total     1375
_reflns_number_gt     1283
_reflns_threshold_expression     'I > 2\s(I)'
_refine_ls_structure_factor_coef     Fsqd
_refine_ls_matrix_type     full
_refine_ls_R_factor_all     0.0225
_refine_ls_R_factor_gt     0.0194
_refine_ls_wR_factor_gt     0.0409
_refine_ls_wR_factor_ref     0.0418
_refine_ls_goodness_of_fit_ref     1.066
_refine_ls_restrained_S_all     1.067
_refine_ls_number_reflns     1375
_refine_ls_number_parameters     76
_refine_ls_number_restraints     2
_refine_ls_hydrogen_treatment     refall
_refine_ls_weighting_scheme     calc
_refine_ls_weighting_details
              'w=1/[\s^2^(Fo^2^)+(0.0194P)^2^+2.6152P] where P=(Fo^2^+2Fc^2^)/3'
_atom_sites_solution_hydrogens     difmap
_atom_sites_solution_primary     direct
_atom_sites_solution_secondary     difmap
_refine_ls_shift/su_max     0.000
_refine_ls_shift/su_mean     0.000
_refine_diff_density_max     0.719
_refine_diff_density_min     -0.736
_refine_ls_extinction_method
;
SHELXL2016 (Sheldrick, 2015)
;
_refine_ls_extinction_coef     0.00041(4)
_refine_ls_extinction_expression
                                  'Fc^*^=kFc[1+0.001xFc^2^\l^3^/sin(2\q)]^-1/4^'
_refine_ls_abs_structure_details
;
 Refined as an inversion twin
;
_refine_ls_abs_structure_Flack     0.46(2)
loop_
    _atom_type_symbol
    _atom_type_description
    _atom_type_scat_dispersion_real
    _atom_type_scat_dispersion_imag
    _atom_type_scat_source
    'O' 'O' 0.0106 0.0060
                         'International Tables Vol C Tables 4.2.6.8 and 6.1.1.4'
    'Ga' 'Ga' 0.2307 1.6083
                         'International Tables Vol C Tables 4.2.6.8 and 6.1.1.4'
    'As' 'As' 0.0499 2.0058
                         'International Tables Vol C Tables 4.2.6.8 and 6.1.1.4'
    'Cs' 'Cs' -0.3680 2.1192
                         'International Tables Vol C Tables 4.2.6.8 and 6.1.1.4'
    'H' 'H' 0.0000 0.0000
                         'International Tables Vol C Tables 4.2.6.8 and 6.1.1.4'
_computing_data_collection
;
COLLECT (Nonius, 2003)
;
_computing_cell_refinement
;
HKL SCALEPACK (Otwinowski <i>et al.</i>,  2003)
;
_computing_data_reduction
;
HKL DENZO and SCALEPACK (Otwinowski <i>et al.</i>,  2003)
;
_computing_structure_solution
;
SHELXS97 (Sheldrick, 2008)
;
_computing_structure_refinement
;
SHELXL2016 (Sheldrick, 2015)
;
_computing_molecular_graphics
;
DIAMOND (Brandenburg, 2005)
;
_computing_publication_material
;
publCIF (Westrip, 2010)
;
loop_
    _atom_site_type_symbol
    _atom_site_label
    _atom_site_fract_x
    _atom_site_fract_y
    _atom_site_fract_z
    _atom_site_U_iso_or_equiv
    _atom_site_adp_type
    _atom_site_calc_flag
    _atom_site_occupancy
    _atom_site_disorder_assembly
    _atom_site_disorder_group
    O O1 0.2225(4) 0.1039(5) 0.04039(9) 0.0161(5) Uani d 1 . .
    Cs Cs1 0.333333 0.666667 0.166667 0.02717(16) Uani d 1 A 1
    Cs Cs2 0.333333 0.666667 0.00046(2) 0.02105(12) Uani d 1 A 1
    Ga Ga1 0.000000 0.000000 0.17439(2) 0.00792(13) Uani d 1 A 1
    Ga Ga2 0.000000 0.000000 0.000000 0.00791(17) Uani d 1 B 1
    As As 0.29653(6) 0.22380(6) 0.09219(2) 0.00852(10) Uani d 0.9461(12) A 1
    O O2 0.1465(4) 0.2152(5) 0.13347(13) 0.0110(6) Uani d 0.9461(12) A 1
    O O3 0.4566(4) 0.1811(5) 0.11541(11) 0.0110(5) Uani d 0.9461(12) A 1
    O O4 0.4135(4) 0.4521(4) 0.07510(12) 0.0151(5) Uani d 0.9461(12) A 1
    As AsB 0.2984(10) 0.0710(10) 0.0923(3) 0.00852(10) Uani d 0.0540(12) B 2
    O O2B 0.081(9) 0.213(10) 0.134(2) 0.0110(6) Uani d 0.0540(12) B 2
    O O3B 0.457(7) 0.265(8) 0.117(2) 0.0110(5) Uani d 0.0540(12) B 2
    O O4B 0.549(8) 0.587(7) 0.077(2) 0.0151(5) Uani d 0.0540(12) B 2
    H H 0.510(7) 0.474(8) 0.0874(17) 0.017(13) Uiso d 1 . .
loop_
    _atom_site_aniso_label
    _atom_site_aniso_U_11
    _atom_site_aniso_U_22
    _atom_site_aniso_U_33
    _atom_site_aniso_U_12
    _atom_site_aniso_U_13
    _atom_site_aniso_U_23
    O1 0.0123(12) 0.0253(16) 0.0101(11) 0.0090(14) -0.0040(9) -0.0056(13)
    Cs1 0.0313(2) 0.0313(2) 0.0188(3) 0.01567(12) 0.000 0.000
    Cs2 0.02470(15) 0.02470(15) 0.01374(19) 0.01235(8) 0.000 0.000
    Ga1 0.00859(18) 0.00859(18) 0.0066(3) 0.00430(9) 0.000 0.000
    Ga2 0.0088(3) 0.0088(3) 0.0062(4) 0.00438(13) 0.000 0.000
    As 0.00777(17) 0.01075(19) 0.00680(16) 0.00446(15) -0.00031(14) 0.00020(14)
    O2 0.0107(14) 0.0127(13) 0.0097(12) 0.0060(13) 0.0045(11) 0.0008(10)
    O3 0.0110(13) 0.0138(14) 0.0104(12) 0.0078(10) -0.0029(11) -0.0029(11)
    O4 0.0103(14) 0.0123(14) 0.0207(14) 0.0042(12) -0.0013(12) 0.0052(12)
    AsB 0.00777(17) 0.01075(19) 0.00680(16) 0.00446(15) -0.00031(14) 0.00020(14)
    O2B 0.0107(14) 0.0127(13) 0.0097(12) 0.0060(13) 0.0045(11) 0.0008(10)
    O3B 0.0110(13) 0.0138(14) 0.0104(12) 0.0078(10) -0.0029(11) -0.0029(11)
    O4B 0.0103(14) 0.0123(14) 0.0207(14) 0.0042(12) -0.0013(12) 0.0052(12)
_geom_special_details
;
 All esds (except the esd in the dihedral angle between two l.s. planes)
 are estimated using the full covariance matrix.  The cell esds are taken
 into account individually in the estimation of esds in distances, angles
 and torsion angles; correlations between esds in cell parameters are only
 used when they are defined by crystal symmetry.  An approximate (isotropic)
 treatment of cell esds is used for estimating esds involving l.s. planes.
;
loop_
    _geom_bond_atom_site_label_1
    _geom_bond_atom_site_label_2
    _geom_bond_site_symmetry_2
    _geom_bond_distance
    _geom_bond_publ_flag
    O1 AsB . 1.625(7) ?
    O1 As . 1.659(3) ?
    O1 Ga2 . 1.967(3) ?
    O1 Cs2 4 3.445(3) ?
    Cs1 O4 . 3.338(3) ?
    Cs1 O4 3_565 3.338(3) ?
    Cs1 O4 2_665 3.338(3) ?
    Cs1 O4 12 3.338(3) ?
    Cs1 O4 11_565 3.338(3) ?
    Cs1 O4 10_455 3.338(3) ?
    Cs1 O2 12 3.451(3) ?
    Cs1 O2 3_565 3.451(3) ?
    Cs1 O2 . 3.451(3) ?
    Cs1 O2 2_665 3.451(3) ?
    Cs1 O2 11_565 3.451(3) ?
    Cs1 O2 10_455 3.451(3) ?
    Cs1 H . 3.46(5) ?
    Cs2 O4 2_665 3.014(3) ?
    Cs2 O4 3_565 3.014(3) ?
    Cs2 O4 . 3.014(3) ?
    Cs2 O4 5_565 3.459(3) ?
    Cs2 O4 6_665 3.459(3) ?
    Cs2 O4 4 3.459(3) ?
    Cs2 O3 4 3.516(3) ?
    Cs2 O3 5_565 3.516(3) ?
    Cs2 O3 6_665 3.516(3) ?
    Ga1 O2 2 1.958(3) ?
    Ga1 O2 . 1.958(3) ?
    Ga1 O2 3 1.958(3) ?
    Ga1 O3 12 1.982(3) ?
    Ga1 O3 10_445 1.982(3) ?
    Ga1 O3 11_455 1.982(3) ?
    As O2 . 1.667(3) ?
    As O3 . 1.691(3) ?
    As O4 . 1.740(3) ?
    As H . 1.99(6) ?
    O4 H . 0.81(4) ?
    AsB O3B . 1.66(6) ?
    AsB O4B 2_655 1.69(6) ?
    AsB O2B 3 1.76(7) ?
    O4B H . 0.88(7) ?
    Cs1 'O4 (6x)' . 3.338(3) y
    Cs1 'O2 (6x)' . 3.451(3) y
    Cs2 'O4 (3x)' . 3.014(3) y
    Cs2 'O1 (3x)' . 3.445(3) y
    Cs2 'O4 (3x)' . 3.459(3) y
    Cs2 'O3 (3x)' . 3.516(3) y
    Ga1 'O2 (3x)' . 1.958(3) y
    Ga1 'O3 (3x)' . 1.982(3) y
    Ga2 'O1 (6x)' . 1.967(3) y
    As O1 . 1.659(3) y
    As O2 . 1.667(3) y
    As O3 . 1.691(3) y
    As O4 . 1.740(3) y
    AsB O1 . 1.625(7) y
    AsB O3B . 1.66(6) y
    AsB O4B 2_655 1.69(6) y
    AsB O2B 3 1.76(7) y
loop_
    _geom_angle_atom_site_label_1
    _geom_angle_atom_site_label_2
    _geom_angle_atom_site_label_3
    _geom_angle_site_symmetry_1
    _geom_angle_site_symmetry_3
    _geom_angle
    _geom_angle_publ_flag
    As O1 Ga2 . . 136.69(19) ?
    AsB O1 Cs2 . 4 87.7(3) ?
    As O1 Cs2 . 4 87.31(11) ?
    Ga2 O1 Cs2 . 4 127.46(10) ?
    O4 Cs1 O4 . 3_565 70.99(9) ?
    O4 Cs1 O4 . 2_665 70.99(9) ?
    O4 Cs1 O4 3_565 2_665 70.99(9) ?
    O4 Cs1 O4 . 12 99.40(11) ?
    O4 Cs1 O4 3_565 12 123.13(11) ?
    O4 Cs1 O4 2_665 12 160.35(10) ?
    O4 Cs1 O4 . 11_565 123.13(11) ?
    O4 Cs1 O4 3_565 11_565 160.35(10) ?
    O4 Cs1 O4 2_665 11_565 99.40(11) ?
    O4 Cs1 O4 12 11_565 70.99(9) ?
    O4 Cs1 O4 . 10_455 160.35(10) ?
    O4 Cs1 O4 3_565 10_455 99.40(11) ?
    O4 Cs1 O4 2_665 10_455 123.13(11) ?
    O4 Cs1 O4 12 10_455 70.99(9) ?
    O4 Cs1 O4 11_565 10_455 70.99(9) ?
    O4 Cs1 O2 . 12 63.50(8) ?
    O4 Cs1 O2 3_565 12 126.94(7) ?
    O4 Cs1 O2 2_665 12 115.11(8) ?
    O4 Cs1 O2 12 12 46.21(8) ?
    O4 Cs1 O2 11_565 12 72.50(8) ?
    O4 Cs1 O2 10_455 12 114.43(8) ?
    O4 Cs1 O2 . 3_565 114.43(8) ?
    O4 Cs1 O2 3_565 3_565 46.21(8) ?
    O4 Cs1 O2 2_665 3_565 72.51(8) ?
    O4 Cs1 O2 12 3_565 126.94(8) ?
    O4 Cs1 O2 11_565 3_565 115.11(8) ?
    O4 Cs1 O2 10_455 3_565 63.50(8) ?
    O2 Cs1 O2 12 3_565 169.02(11) ?
    O4 Cs1 O2 . . 46.21(8) ?
    O4 Cs1 O2 3_565 . 72.50(8) ?
    O4 Cs1 O2 2_665 . 114.43(8) ?
    O4 Cs1 O2 12 . 63.50(8) ?
    O4 Cs1 O2 11_565 . 126.94(7) ?
    O4 Cs1 O2 10_455 . 115.11(8) ?
    O2 Cs1 O2 12 . 56.73(11) ?
    O2 Cs1 O2 3_565 . 113.48(5) ?
    O4 Cs1 O2 . 2_665 72.50(8) ?
    O4 Cs1 O2 3_565 2_665 114.43(8) ?
    O4 Cs1 O2 2_665 2_665 46.21(8) ?
    O4 Cs1 O2 12 2_665 115.11(8) ?
    O4 Cs1 O2 11_565 2_665 63.50(9) ?
    O4 Cs1 O2 10_455 2_665 126.94(8) ?
    O2 Cs1 O2 12 2_665 76.70(11) ?
    O2 Cs1 O2 3_565 2_665 113.48(5) ?
    O2 Cs1 O2 . 2_665 113.48(5) ?
    O4 Cs1 O2 . 11_565 126.94(8) ?
    O4 Cs1 O2 3_565 11_565 115.11(8) ?
    O4 Cs1 O2 2_665 11_565 63.50(9) ?
    O4 Cs1 O2 12 11_565 114.43(8) ?
    O4 Cs1 O2 11_565 11_565 46.21(8) ?
    O4 Cs1 O2 10_455 11_565 72.50(8) ?
    O2 Cs1 O2 12 11_565 113.48(5) ?
    O2 Cs1 O2 3_565 11_565 76.70(11) ?
    O2 Cs1 O2 . 11_565 169.02(11) ?
    O2 Cs1 O2 2_665 11_565 56.74(11) ?
    O4 Cs1 O2 . 10_455 115.11(8) ?
    O4 Cs1 O2 3_565 10_455 63.50(8) ?
    O4 Cs1 O2 2_665 10_455 126.94(7) ?
    O4 Cs1 O2 12 10_455 72.50(8) ?
    O4 Cs1 O2 11_565 10_455 114.43(8) ?
    O4 Cs1 O2 10_455 10_455 46.21(8) ?
    O2 Cs1 O2 12 10_455 113.48(5) ?
    O2 Cs1 O2 3_565 10_455 56.73(11) ?
    O2 Cs1 O2 . 10_455 76.70(11) ?
    O2 Cs1 O2 2_665 10_455 169.02(11) ?
    O2 Cs1 O2 11_565 10_455 113.48(5) ?
    O4 Cs1 H . . 13.6(7) ?
    O4 Cs1 H 3_565 . 84.3(7) ?
    O4 Cs1 H 2_665 . 71.9(10) ?
    O4 Cs1 H 12 . 94.7(9) ?
    O4 Cs1 H 11_565 . 109.6(7) ?
    O4 Cs1 H 10_455 . 164.9(10) ?
    O2 Cs1 H 12 . 53.6(8) ?
    O2 Cs1 H 3_565 . 126.1(7) ?
    O2 Cs1 H . . 51.8(10) ?
    O2 Cs1 H 2_665 . 62.9(9) ?
    O2 Cs1 H 11_565 . 119.3(10) ?
    O2 Cs1 H 10_455 . 126.0(9) ?
    O4 Cs2 O4 2_665 3_565 80.04(10) ?
    O4 Cs2 O4 2_665 . 80.04(10) ?
    O4 Cs2 O4 3_565 . 80.04(10) ?
    O4 Cs2 O1 2_665 5_565 90.97(8) ?
    O4 Cs2 O1 3_565 5_565 74.30(8) ?
    O4 Cs2 O1 . 5_565 153.94(8) ?
    O4 Cs2 O1 2_665 4 153.94(8) ?
    O4 Cs2 O1 3_565 4 90.97(8) ?
    O4 Cs2 O1 . 4 74.30(8) ?
    O1 Cs2 O1 5_565 4 110.22(4) ?
    O4 Cs2 O1 2_665 6_665 74.30(8) ?
    O4 Cs2 O1 3_565 6_665 153.94(8) ?
    O4 Cs2 O1 . 6_665 90.97(8) ?
    O1 Cs2 O1 5_565 6_665 110.22(4) ?
    O1 Cs2 O1 4 6_665 110.22(4) ?
    O4 Cs2 O4 2_665 5_565 136.20(4) ?
    O4 Cs2 O4 3_565 5_565 78.31(9) ?
    O4 Cs2 O4 . 5_565 131.91(5) ?
    O1 Cs2 O4 5_565 5_565 46.56(8) ?
    O1 Cs2 O4 4 5_565 63.74(8) ?
    O1 Cs2 O4 6_665 5_565 124.15(7) ?
    O4 Cs2 O4 2_665 6_665 78.31(9) ?
    O4 Cs2 O4 3_565 6_665 131.91(5) ?
    O4 Cs2 O4 . 6_665 136.20(4) ?
    O1 Cs2 O4 5_565 6_665 63.74(8) ?
    O1 Cs2 O4 4 6_665 124.15(7) ?
    O1 Cs2 O4 6_665 6_665 46.56(8) ?
    O4 Cs2 O4 5_565 6_665 88.64(8) ?
    O4 Cs2 O4 2_665 4 131.91(5) ?
    O4 Cs2 O4 3_565 4 136.20(4) ?
    O4 Cs2 O4 . 4 78.32(9) ?
    O1 Cs2 O4 5_565 4 124.15(7) ?
    O1 Cs2 O4 4 4 46.56(8) ?
    O1 Cs2 O4 6_665 4 63.74(8) ?
    O4 Cs2 O4 5_565 4 88.64(8) ?
    O4 Cs2 O4 6_665 4 88.64(8) ?
    O4 Cs2 O3 2_665 4 159.00(8) ?
    O4 Cs2 O3 3_565 4 115.45(8) ?
    O4 Cs2 O3 . 4 115.32(8) ?
    O1 Cs2 O3 5_565 4 80.58(7) ?
    O1 Cs2 O3 4 4 45.29(7) ?
    O1 Cs2 O3 6_665 4 90.53(7) ?
    O4 Cs2 O3 5_565 4 43.57(8) ?
    O4 Cs2 O3 6_665 4 80.71(8) ?
    O4 Cs2 O3 4 4 46.05(8) ?
    O4 Cs2 O3 2_665 5_565 115.45(8) ?
    O4 Cs2 O3 3_565 5_565 115.32(8) ?
    O4 Cs2 O3 . 5_565 159.00(8) ?
    O1 Cs2 O3 5_565 5_565 45.29(7) ?
    O1 Cs2 O3 4 5_565 90.53(7) ?
    O1 Cs2 O3 6_665 5_565 80.58(7) ?
    O4 Cs2 O3 5_565 5_565 46.05(8) ?
    O4 Cs2 O3 6_665 5_565 43.57(8) ?
    O4 Cs2 O3 4 5_565 80.71(8) ?
    O3 Cs2 O3 4 5_565 46.22(9) ?
    O4 Cs2 O3 2_665 6_665 115.32(8) ?
    O4 Cs2 O3 3_565 6_665 159.00(8) ?
    O4 Cs2 O3 . 6_665 115.45(8) ?
    O1 Cs2 O3 5_565 6_665 90.53(7) ?
    O1 Cs2 O3 4 6_665 80.58(7) ?
    O1 Cs2 O3 6_665 6_665 45.29(7) ?
    O4 Cs2 O3 5_565 6_665 80.71(8) ?
    O4 Cs2 O3 6_665 6_665 46.05(8) ?
    O4 Cs2 O3 4 6_665 43.57(8) ?
    O3 Cs2 O3 4 6_665 46.22(9) ?
    O3 Cs2 O3 5_565 6_665 46.22(9) ?
    O2 Ga1 O2 2 . 91.18(14) ?
    O2 Ga1 O2 2 3 91.18(14) ?
    O2 Ga1 O2 . 3 91.18(14) ?
    O2 Ga1 O3 2 12 176.98(13) ?
    O2 Ga1 O3 . 12 91.84(14) ?
    O2 Ga1 O3 3 12 88.69(14) ?
    O2 Ga1 O3 2 10_445 88.69(14) ?
    O2 Ga1 O3 . 10_445 176.98(13) ?
    O2 Ga1 O3 3 10_445 91.84(14) ?
    O3 Ga1 O3 12 10_445 88.30(14) ?
    O2 Ga1 O3 2 11_455 91.84(14) ?
    O2 Ga1 O3 . 11_455 88.69(14) ?
    O2 Ga1 O3 3 11_455 176.98(13) ?
    O3 Ga1 O3 12 11_455 88.30(14) ?
    O3 Ga1 O3 10_445 11_455 88.30(14) ?
    O2 Ga1 Cs2 2 7_445 124.43(10) ?
    O2 Ga1 Cs2 . 7_445 124.43(10) ?
    O2 Ga1 Cs2 3 7_445 124.43(10) ?
    O3 Ga1 Cs2 12 7_445 53.54(10) ?
    O3 Ga1 Cs2 10_445 7_445 53.54(10) ?
    O3 Ga1 Cs2 11_455 7_445 53.54(10) ?
    O1 Ga2 O1 . 6 176.3(2) ?
    O1 Ga2 O1 . 2 92.14(11) ?
    O1 Ga2 O1 6 2 90.55(19) ?
    O1 Ga2 O1 . 5 85.29(19) ?
    O1 Ga2 O1 6 5 92.13(11) ?
    O1 Ga2 O1 2 5 176.3(2) ?
    O1 Ga2 O1 . 3 92.14(11) ?
    O1 Ga2 O1 6 3 85.29(19) ?
    O1 Ga2 O1 2 3 92.13(11) ?
    O1 Ga2 O1 5 3 90.55(19) ?
    O1 Ga2 O1 . 4 90.55(19) ?
    O1 Ga2 O1 6 4 92.13(11) ?
    O1 Ga2 O1 2 4 85.29(19) ?
    O1 Ga2 O1 5 4 92.13(11) ?
    O1 Ga2 O1 3 4 176.3(2) ?
    O1 As O2 . . 119.51(15) ?
    O1 As O3 . . 106.29(15) ?
    O2 As O3 . . 114.75(17) ?
    O1 As O4 . . 106.75(16) ?
    O2 As O4 . . 102.97(16) ?
    O3 As O4 . . 105.36(17) ?
    O1 As Cs2 . 4 66.48(10) ?
    O2 As Cs2 . 4 169.73(12) ?
    O3 As Cs2 . 4 68.86(11) ?
    O4 As Cs2 . 4 66.81(11) ?
    O1 As Cs1 . . 143.32(12) ?
    O2 As Cs1 . . 54.72(12) ?
    O3 As Cs1 . . 108.02(11) ?
    O4 As Cs1 . . 51.41(11) ?
    Cs2 As Cs1 4 . 115.260(12) ?
    O1 As H . . 117.5(13) ?
    O2 As H . . 110.9(13) ?
    O3 As H . . 81.6(12) ?
    O4 As H . . 24.0(12) ?
    Cs2 As H 4 . 59.4(13) ?
    Cs1 As H . . 56.4(13) ?
    As O2 Ga1 . . 122.30(19) ?
    As O2 Cs1 . . 102.06(14) ?
    Ga1 O2 Cs1 . . 127.77(14) ?
    As O3 Ga1 . 10 129.62(19) ?
    As O3 Cs2 . 4 84.49(12) ?
    Ga1 O3 Cs2 10 4 99.51(12) ?
    As O4 Cs2 . . 132.43(15) ?
    As O4 Cs1 . . 104.56(13) ?
    Cs2 O4 Cs1 . . 89.95(9) ?
    As O4 Cs2 . 4 85.66(12) ?
    Cs2 O4 Cs2 . 4 98.06(9) ?
    Cs1 O4 Cs2 . 4 157.27(10) ?
    As O4 H . . 96(4) ?
    Cs2 O4 H . . 130(4) ?
    Cs1 O4 H . . 92(3) ?
    Cs2 O4 H 4 . 67(3) ?
    O1 AsB O3B . . 112(2) ?
    O1 AsB O4B . 2_655 105.6(18) ?
    O3B AsB O4B . 2_655 104(3) ?
    O1 AsB O2B . 3 116(2) ?
    AsB O4B H 3_665 . 105(6) ?
loop_
    _geom_hbond_atom_site_label_D
    _geom_hbond_atom_site_label_H
    _geom_hbond_atom_site_label_A
    _geom_hbond_site_symmetry_A
    _geom_hbond_distance_DH
    _geom_hbond_distance_HA
    _geom_hbond_distance_DA
    _geom_hbond_angle_DHA
    O4 H O3 3_665 0.81(4) 1.78(4) 2.589(5) 175(6)
_shelx_space_group_comment
;
The symmetry employed for this shelxl refinement is uniquely defined
by the following loop, which should always be used as a source of
symmetry information in preference to the above space-group names.
They are only intended as comments.
;
_shelx_estimated_absorpt_T_min     0.626
_shelx_estimated_absorpt_T_max     0.846
_shelx_hkl_file
;
   0   0   3   36.00    0.90   1
   0   0  -3   35.10    1.70   1
   0   0   6    9.50    0.40   1
   0   0  -6    8.40    0.40   1
   0   0   9  370.70    5.00   1
   0   0  -9  371.10    6.10   1
   0   0  12 1824.20   22.50   1
   0   0 -12 1829.10   30.50   1
   0   0  15  109.30    1.60   1
   0   0 -15  107.10    2.50   1
   0   0  18  113.60    2.20   1
   0   0 -18  118.60    2.50   1
   0   0  21  508.90    8.40   1
   0   0 -21  493.70    9.10   1
   0   0  24  742.40   15.90   1
   0   0 -24  749.30   13.70   1
   0   0  27   60.80    2.80   1
   0   0 -27   64.90    2.20   1
   0   0  30  243.50    9.20   1
   0   0 -30  239.50    7.10   1
   0   0  33  274.30   16.60   1
   0   0 -33  259.80   10.60   1
   0   0  36   13.70    4.10   1
   0   0 -36   16.30    3.20   1
   0   0  39   16.70    4.40   1
   0   0 -39   16.10    3.10   1
   1   0 -38   14.40    1.60   1
  -1   0  38   19.30    3.10   1
   1   0 -35    9.30    1.40   1
  -1   0  35    8.40    2.00   1
   1   0 -32   10.00    1.00   1
  -1   0  32   11.40    1.50   1
   1   0 -29    1.60    0.50   1
  -1   0  29   -0.10    0.60   1
   1   0 -26   75.40    1.50   1
  -1   0  26   75.70    1.90   1
   1   0 -23   34.30    0.80   1
  -1   0  23   36.30    0.80   1
   1   0 -20    4.10    0.40   1
  -1   0  20    4.00    0.30   1
   1   0 -17   16.50    0.50   1
  -1   0  17   18.00    0.50   1
   1   0 -14   59.80    0.90   1
  -1   0  14   59.40    0.80   1
   1   0 -11   47.30    0.70   1
  -1   0  11   47.60    0.70   1
   1   0  -8   21.70    0.40   1
  -1   0   8   20.80    0.40   1
   1   0  -5  111.60    1.20   1
  -1   0   5  109.30    1.20   1
   1   0  -2   14.20    0.30   1
  -1   0   2   13.60    0.40   1
   1   0   1   -0.20    0.10   1
  -1   0  -1   -0.10    0.20   1
   1   0   4    1.70    0.10   1
  -1   0  -4    1.80    0.20   1
   1   0   7  279.00    2.50   1
  -1   0  -7  283.10    2.70   1
   1   0  10   34.90    0.50   1
  -1   0 -10   35.90    0.60   1
   1   0  13   60.60    0.80   1
  -1   0 -13   59.10    0.90   1
   1   0  16   16.30    0.40   1
  -1   0 -16   16.30    0.50   1
   1   0  19  192.40    2.00   1
  -1   0 -19  190.60    2.30   1
   1   0  22  212.60    2.60   1
  -1   0 -22  211.90    2.60   1
   1   0  25   94.00    1.90   1
  -1   0 -25   92.80    1.80   1
   1   0  28    3.80    0.60   1
  -1   0 -28    3.20    0.50   1
   1   0  31   50.50    2.10   1
  -1   0 -31   56.20    2.10   1
   1   0  34   38.00    3.10   1
  -1   0 -34   44.00    2.10   1
   1   0  37   57.40    4.00   1
  -1   0 -37   54.10    2.50   1
   1   0  40   -0.60    2.10   1
  -1   0 -40    0.50    1.80   1
   2  -1 -39   83.50    4.80   1
  -2   1  39   92.40    5.20   1
   2  -1 -36  122.50    4.10   1
  -2   1  36  123.80    6.10   1
   2  -1 -33   29.70    1.50   1
  -2   1  33   28.80    2.30   1
   2  -1 -30  148.90    3.20   1
  -2   1  30  149.40    4.10   1
   2  -1 -27  190.70    3.00   1
  -2   1  27  191.90    3.00   1
   2  -1 -24  264.40    3.40   1
  -2   1  24  267.60    3.70   1
   2  -1 -21   80.70    1.40   1
  -2   1  21   81.30    1.30   1
   2  -1 -18  906.20    8.20   1
  -2   1  18  915.30    7.30   1
   2  -1 -15  142.80    1.90   1
  -2   1  15  147.00    1.50   1
   2  -1 -12  628.00    5.70   1
  -2   1  12  630.90    5.10   1
   2  -1  -9   21.60    0.50   1
  -2   1   9   22.50    0.40   1
   2  -1  -6 2457.30   21.10   1
  -2   1   6 2540.70   19.20   1
   2  -1  -3   32.80    0.50   1
  -2   1   3   33.00    0.50   1
   2  -1   0  987.70    8.40   1
  -2   1   0  993.20    8.40   1
   2  -1   3   33.10    0.60   1
  -2   1  -3   32.80    0.50   1
   2  -1   6 2477.00   19.80   1
  -2   1  -6 2427.60   20.70   1
   2  -1   9   21.70    0.40   1
  -2   1  -9   22.10    0.40   1
   2  -1  12  639.60    6.00   1
  -2   1 -12  631.10    5.70   1
   2  -1  15  146.10    1.80   1
  -2   1 -15  141.20    1.70   1
   2  -1  18  897.60    9.00   1
  -2   1 -18  896.40    9.60   1
   2  -1  21   79.50    1.60   1
  -2   1 -21   81.00    1.60   1
   2  -1  24  257.00    4.40   1
  -2   1 -24  266.40    3.80   1
   2  -1  27  190.60    3.80   1
  -2   1 -27  187.30    3.20   1
   2  -1  30  149.00    4.10   1
  -2   1 -30  149.20    3.20   1
   2  -1  33   29.90    2.10   1
  -2   1 -33   31.50    1.70   1
   2  -1  36  119.30    5.80   1
  -2   1 -36  124.00    4.60   1
   2  -1  39   85.70    6.40   1
  -2   1 -39   85.40    4.20   1
   2   0 -40  150.50    6.50   1
  -2   0  40  153.70    7.50   1
   2   0 -37   45.80    3.20   1
  -2   0  37   42.40    3.50   1
   2   0 -34   26.20    1.60   1
  -2   0  34   19.10    2.30   1
   2   0 -31   32.70    1.50   1
  -2   0  31   30.90    2.30   1
   2   0 -28  163.60    3.20   1
  -2   0  28  167.60    4.20   1
   2   0 -25  216.30    3.00   1
  -2   0  25  219.30    3.40   1
   2   0 -22   19.50    0.60   1
  -2   0  22   19.20    0.70   1
   2   0 -19    0.30    0.30   1
  -2   0  19    0.50    0.30   1
   2   0 -16  248.30    2.40   1
  -2   0  16  251.90    2.60   1
   2   0 -13  484.60    4.60   1
  -2   0  13  486.90    4.30   1
   2   0 -10    1.30    0.20   1
  -2   0  10    0.90    0.20   1
   2   0  -7    3.60    0.30   1
  -2   0   7    3.20    0.20   1
   2   0  -4   47.60    0.70   1
  -2   0   4   48.10    0.70   1
   2   0  -1  607.10    5.80   1
  -2   0   1  609.20    5.60   1
   2   0   2  167.70    1.80   1
  -2   0  -2  167.30    1.80   1
   2   0   5  184.10    1.70   1
  -2   0  -5  181.90    1.90   1
   2   0   8  449.10    3.90   1
  -2   0  -8  446.10    4.30   1
   2   0  11   17.00    0.40   1
  -2   0 -11   17.60    0.40   1
   2   0  14  244.20    2.50   1
  -2   0 -14  243.80    2.70   1
   2   0  17    4.80    0.40   1
  -2   0 -17    6.70    0.40   1
   2   0  20  315.10    3.70   1
  -2   0 -20  314.90    4.10   1
   2   0  23    0.20    0.30   1
  -2   0 -23    0.30    0.50   1
   2   0  26   85.60    2.20   1
  -2   0 -26   90.00    1.90   1
   2   0  29    6.00    1.00   1
  -2   0 -29    3.50    0.80   1
   2   0  32   87.80    3.10   1
  -2   0 -32   88.00    2.40   1
   2   0  35   42.50    4.20   1
  -2   0 -35   46.40    2.20   1
   2   0  38   21.00    2.60   1
  -2   0 -38   14.30    2.00   1
   3  -2 -37   20.00    2.60   1
  -3   2  37   17.30    2.70   1
   3  -2 -34   88.10    3.80   1
  -3   2  34   85.60    3.80   1
   3  -2 -31  137.10    3.70   1
  -3   2  31  128.60    4.10   1
   3  -2 -28  100.70    2.70   1
  -3   2  28   98.30    2.70   1
   3  -2 -25   26.50    1.20   1
  -3   2  25   23.70    1.10   1
   3  -2 -22   83.10    1.90   1
  -3   2  22   81.90    1.60   1
   3  -2 -19  223.80    3.10   1
  -3   2  19  219.30    2.80   1
   3  -2 -16  114.90    1.60   1
  -3   2  16  113.30    1.40   1
   3  -2 -13   68.50    1.10   1
  -3   2  13   66.50    0.90   1
   3  -2 -10   26.00    0.60   1
  -3   2  10   25.60    0.50   1
   3  -2  -7   62.60    0.80   1
  -3   2   7   64.20    0.80   1
   3  -2  -4  181.80    1.80   1
  -3   2   4  182.80    1.90   1
   3  -2  -1  208.00    2.20   1
  -3   2   1  208.10    2.00   1
   3  -2   2   97.90    1.10   1
  -3   2  -2   98.20    1.40   1
   3  -2   5  240.70    2.50   1
  -3   2  -5  243.80    2.50   1
   3  -2   8   97.00    1.10   1
  -3   2  -8   96.50    1.20   1
   3  -2  11   64.30    0.90   1
  -3   2 -11   66.00    1.00   1
   3  -2  14  186.80    2.00   1
  -3   2 -14  181.60    1.90   1
   3  -2  17   99.80    1.40   1
  -3   2 -17   97.90    1.40   1
   3  -2  20   83.90    1.90   1
  -3   2 -20   82.00    1.70   1
   3  -2  23   30.20    1.10   1
  -3   2 -23   31.00    1.00   1
   3  -2  26   68.90    2.20   1
  -3   2 -26   72.60    1.90   1
   3  -2  29    5.20    0.90   1
  -3   2 -29    4.10    0.90   1
   3  -2  32   33.50    2.10   1
  -3   2 -32   35.70    1.50   1
   3  -2  35    6.00    1.60   1
  -3   2 -35    6.50    1.40   1
   3  -2  38   10.00    2.10   1
  -3   2 -38   14.50    2.30   1
   3  -1 -38   12.80    1.90   1
  -3   1  38    8.10    2.20   1
   3  -1 -35    6.70    1.70   1
  -3   1  35    7.00    1.60   1
   3  -1 -32   42.20    2.50   1
  -3   1  32   37.70    2.40   1
   3  -1 -29    5.20    0.90   1
  -3   1  29    3.40    1.40   1
   3  -1 -26   77.80    1.80   1
  -3   1  26   74.70    1.60   1
   3  -1 -23   32.40    1.00   1
  -3   1  23   31.40    0.90   1
   3  -1 -20   85.10    1.60   1
  -3   1  20   78.60    1.40   1
   3  -1 -17   98.20    1.30   1
  -3   1  17   96.70    1.20   1
   3  -1 -14  185.70    2.20   1
  -3   1  14  185.60    1.80   1
   3  -1 -11   65.80    1.00   1
  -3   1  11   65.10    0.80   1
   3  -1  -8   96.40    1.30   1
  -3   1   8   94.70    1.10   1
   3  -1  -5  229.40    2.40   1
  -3   1   5  240.00    2.40   1
   3  -1  -2   96.90    1.30   1
  -3   1   2   98.80    1.20   1
   3  -1   1  207.20    2.10   1
  -3   1  -1  204.30    2.10   1
   3  -1   4  184.20    2.20   1
  -3   1  -4  182.60    1.90   1
   3  -1   7   63.60    0.90   1
  -3   1  -7   64.90    0.90   1
   3  -1  10   26.30    0.50   1
  -3   1 -10   26.00    0.40   1
   3  -1  13   68.70    1.00   1
  -3   1 -13   70.30    1.00   1
   3  -1  16  114.60    1.60   1
  -3   1 -16  115.50    1.40   1
   3  -1  19  221.50    2.80   1
  -3   1 -19  218.90    2.80   1
   3  -1  22   83.70    1.60   1
  -3   1 -22   89.40    1.70   1
   3  -1  25   24.10    1.10   1
  -3   1 -25   26.00    1.00   1
   3  -1  28   98.10    2.80   1
  -3   1 -28  100.10    2.50   1
   3  -1  31  140.10    4.10   1
  -3   1 -31  134.50    3.50   1
   3  -1  34   88.50    4.00   1
  -3   1 -34   88.00    3.00   1
   3  -1  37   24.00    2.80   1
  -3   1 -37   19.70    2.70   1
   3   0 -39   49.20    3.30   1
  -3   0  39   41.70    3.80   1
   3   0 -36   14.10    1.80   1
  -3   0  36   12.90    2.10   1
   3   0 -33   31.10    2.10   1
  -3   0  33   34.40    2.20   1
   3   0 -30  208.60    4.80   1
  -3   0  30  202.00    5.90   1
   3   0 -27    1.60    0.90   1
  -3   0  27    1.10    0.70   1
   3   0 -24  134.60    2.40   1
  -3   0  24  132.40    2.20   1
   3   0 -21   92.90    1.50   1
  -3   0  21   90.80    1.60   1
   3   0 -18  861.00    8.30   1
  -3   0  18  869.20    8.90   1
   3   0 -15    4.60    0.40   1
  -3   0  15    3.50    0.40   1
   3   0 -12  938.90    9.10   1
  -3   0  12  963.00    8.00   1
   3   0  -9   91.10    1.30   1
  -3   0   9   92.30    1.10   1
   3   0  -6  358.90    3.60   1
  -3   0   6  362.30    3.60   1
   3   0  -3    0.40    0.30   1
  -3   0   3    0.80    0.30   1
   3   0   0  959.30    9.50   1
  -3   0   0  963.40    8.80   1
   3   0   3   42.90    0.70   1
  -3   0  -3   42.50    0.70   1
   3   0   6 1358.90   11.40   1
  -3   0  -6 1320.70   12.40   1
   3   0   9    1.30    0.20   1
  -3   0  -9    1.50    0.30   1
   3   0  12 1574.10   12.80   1
  -3   0 -12 1540.50   14.30   1
   3   0  15   24.50    0.60   1
  -3   0 -15   25.20    0.70   1
   3   0  18  118.80    1.70   1
  -3   0 -18  119.70    1.80   1
   3   0  21   24.90    0.80   1
  -3   0 -21   27.70    0.80   1
   3   0  24  381.70    5.70   1
  -3   0 -24  375.10    5.90   1
   3   0  27    9.50    1.10   1
  -3   0 -27   11.40    1.00   1
   3   0  30   75.40    2.90   1
  -3   0 -30   83.30    2.50   1
   3   0  33   95.40    4.00   1
  -3   0 -33  104.50    3.50   1
   3   0  36  116.60    5.80   1
  -3   0 -36  117.60    6.10   1
   3   0  39    2.80    2.00   1
  -3   0 -39   -1.30    2.50   1
   4  -3 -38   14.90    2.80   1
  -4   3  38   15.50    3.10   1
   4  -3 -35   42.70    3.40   1
  -4   3  35   32.80    2.50   1
   4  -3 -32   42.20    2.40   1
  -4   3  32   45.90    2.90   1
   4  -3 -29   36.30    1.80   1
  -4   3  29   31.50    1.60   1
   4  -3 -26  161.20    3.70   1
  -4   3  26  148.20    5.50   1
   4  -3 -23   11.90    0.90   1
  -4   3  23    8.90    0.70   1
   4  -3 -20  183.90    3.00   1
  -4   3  20  186.00    2.80   1
   4  -3 -17   45.70    1.00   1
  -4   3  17   45.40    0.90   1
   4  -3 -14  349.00    4.70   1
  -4   3  14  354.20    3.40   1
   4  -3 -11   81.50    1.10   1
  -4   3  11   80.50    1.00   1
   4  -3  -8  233.50    2.60   1
  -4   3   8  236.50    2.60   1
   4  -3  -5   57.30    0.80   1
  -4   3   5   56.10    0.90   1
   4  -3  -2  204.20    2.20   1
  -4   3   2  206.20    2.20   1
   4  -3   1   64.40    0.80   1
  -4   3  -1   65.00    0.90   1
   4  -3   4  163.40    1.80   1
  -4   3  -4  162.20    2.00   1
   4  -3   7  499.90    4.50   1
  -4   3  -7  488.90    4.90   1
   4  -3  10   68.00    1.00   1
  -4   3 -10   67.50    1.00   1
   4  -3  13  202.50    2.60   1
  -4   3 -13  205.40    2.60   1
   4  -3  16   17.70    0.60   1
  -4   3 -16   17.40    0.50   1
   4  -3  19  220.50    3.20   1
  -4   3 -19  221.60    3.00   1
   4  -3  22  176.80    3.30   1
  -4   3 -22  176.80    3.00   1
   4  -3  25   73.20    2.10   1
  -4   3 -25   76.20    2.10   1
   4  -3  28   53.10    1.90   1
  -4   3 -28   57.20    2.10   1
   4  -3  31   59.10    2.60   1
  -4   3 -31   62.40    2.40   1
   4  -3  34  113.30    4.40   1
  -4   3 -34  126.50    4.60   1
   4  -3  37   59.60    4.50   1
  -4   3 -37   66.90    3.80   1
   4  -2 -36   45.20    2.60   1
  -4   2  36   42.00    3.00   1
   4  -2 -33   52.60    2.50   1
  -4   2  33   53.60    2.70   1
   4  -2 -30  139.00    4.20   1
  -4   2  30  128.50    4.00   1
   4  -2 -27    5.20    0.90   1
  -4   2  27    5.60    0.90   1
   4  -2 -24  275.60    4.50   1
  -4   2  24  275.90    3.90   1
   4  -2 -21   58.40    1.00   1
  -4   2  21   56.70    1.10   1
   4  -2 -18  313.00    4.10   1
  -4   2  18  322.80    3.50   1
   4  -2 -15   10.10    0.50   1
  -4   2  15   11.40    0.40   1
   4  -2 -12  994.70   10.40   1
  -4   2  12 1012.00    8.60   1
   4  -2  -9   18.00    0.50   1
  -4   2   9   18.60    0.50   1
   4  -2  -6  616.70    6.00   1
  -4   2   6  618.80    5.50   1
   4  -2  -3   14.10    0.40   1
  -4   2   3   14.40    0.40   1
   4  -2   0 1299.90   12.30   1
  -4   2   0 1301.80   11.00   1
   4  -2   3   13.40    0.40   1
  -4   2  -3   13.20    0.40   1
   4  -2   6  616.00    5.50   1
  -4   2  -6  614.40    5.90   1
   4  -2   9   18.60    0.50   1
  -4   2  -9   18.10    0.50   1
   4  -2  12 1021.30    9.30   1
  -4   2 -12  998.70    9.30   1
   4  -2  15    9.50    0.50   1
  -4   2 -15    9.00    0.50   1
   4  -2  18  322.90    4.20   1
  -4   2 -18  324.90    3.70   1
   4  -2  21   56.50    1.30   1
  -4   2 -21   56.40    1.20   1
   4  -2  24  273.70    4.90   1
  -4   2 -24  275.50    4.30   1
   4  -2  27    5.30    1.10   1
  -4   2 -27    5.60    0.70   1
   4  -2  30  134.00    3.50   1
  -4   2 -30  138.20    4.20   1
   4  -2  33   53.80    2.80   1
  -4   2 -33   51.80    2.40   1
   4  -2  36   42.70    3.10   1
  -4   2 -36   45.30    3.50   1
   4  -1 -37   63.80    3.30   1
  -4   1  37   62.50    4.00   1
   4  -1 -34  122.30    4.50   1
  -4   1  34  120.90    5.10   1
   4  -1 -31   55.20    2.60   1
  -4   1  31   58.40    2.70   1
   4  -1 -28   54.60    2.30   1
  -4   1  28   59.90    2.20   1
   4  -1 -25   77.10    1.90   1
  -4   1  25   75.10    1.90   1
   4  -1 -22  175.70    2.80   1
  -4   1  22  176.40    2.60   1
   4  -1 -19  215.30    2.90   1
  -4   1  19  216.70    2.70   1
   4  -1 -16   17.40    0.60   1
  -4   1  16   17.20    0.50   1
   4  -1 -13  202.00    2.60   1
  -4   1  13  202.40    2.30   1
   4  -1 -10   66.30    1.10   1
  -4   1  10   67.00    0.90   1
   4  -1  -7  496.80    4.90   1
  -4   1   7  501.40    4.80   1
   4  -1  -4  162.40    2.10   1
  -4   1   4  165.10    1.90   1
   4  -1  -1   64.80    0.90   1
  -4   1   1   66.60    0.90   1
   4  -1   2  208.30    2.40   1
  -4   1  -2  207.00    2.20   1
   4  -1   5   58.50    0.90   1
  -4   1  -5   57.90    0.80   1
   4  -1   8  242.80    2.70   1
  -4   1  -8  243.50    2.50   1
   4  -1  11   80.20    1.10   1
  -4   1 -11   80.60    1.10   1
   4  -1  14  359.80    3.80   1
  -4   1 -14  361.30    4.50   1
   4  -1  17   45.30    1.00   1
  -4   1 -17   48.10    1.00   1
   4  -1  20  183.70    2.70   1
  -4   1 -20  188.60    2.80   1
   4  -1  23   11.60    0.70   1
  -4   1 -23   11.60    1.00   1
   4  -1  26  156.30    3.70   1
  -4   1 -26  161.10    3.70   1
   4  -1  29   32.70    1.60   1
  -4   1 -29   34.80    1.70   1
   4  -1  32   42.20    2.10   1
  -4   1 -32   43.60    2.20   1
   4  -1  35   39.40    2.90   1
  -4   1 -35   38.00    4.20   1
   4  -1  38   15.60    2.40   1
  -4   1 -38   14.40    3.60   1
   4   0 -38   13.30    2.50   1
  -4   0  38   12.80    3.10   1
   4   0 -35    7.90    1.50   1
  -4   0  35   12.00    2.20   1
   4   0 -32    0.60    1.30   1
  -4   0  32    2.00    1.50   1
   4   0 -29   25.00    1.40   1
  -4   0  29   23.60    1.50   1
   4   0 -26   14.20    1.20   1
  -4   0  26   13.10    1.00   1
   4   0 -23   29.10    0.80   1
  -4   0  23   27.90    1.00   1
   4   0 -20   11.30    0.60   1
  -4   0  20   11.30    0.50   1
   4   0 -17    5.70    0.40   1
  -4   0  17    5.10    0.50   1
   4   0 -14   -0.10    0.30   1
  -4   0  14    0.30    0.30   1
   4   0 -11   46.30    0.90   1
  -4   0  11   46.80    0.80   1
   4   0  -8   52.30    0.90   1
  -4   0   8   51.60    0.80   1
   4   0  -5  162.50    1.90   1
  -4   0   5  166.10    1.90   1
   4   0  -2   51.10    0.80   1
  -4   0   2   52.00    0.80   1
   4   0   1    3.30    0.30   1
  -4   0  -1    3.40    0.30   1
   4   0   4   78.10    1.10   1
  -4   0  -4   77.70    1.00   1
   4   0   7   32.10    0.60   1
  -4   0  -7   33.40    0.70   1
   4   0  10  199.00    2.20   1
  -4   0 -10  203.00    2.30   1
   4   0  13   65.30    0.90   1
  -4   0 -13   64.60    1.00   1
   4   0  16   23.10    0.60   1
  -4   0 -16   23.70    0.80   1
   4   0  19   23.80    0.80   1
  -4   0 -19   25.60    1.00   1
   4   0  22   56.30    1.40   1
  -4   0 -22   59.40    1.50   1
   4   0  25  149.70    3.70   1
  -4   0 -25  153.60    3.60   1
   4   0  28    7.80    1.00   1
  -4   0 -28   10.10    1.10   1
   4   0  31   14.70    1.60   1
  -4   0 -31   14.20    1.70   1
   4   0  34   33.60    2.40   1
  -4   0 -34   34.10    3.10   1
   4   0  37   64.40    5.80   1
  -4   0 -37   75.60    6.10   1
   5  -4 -36   51.40    4.00   1
  -5   4  36   49.70    3.10   1
   5  -4 -33   23.80    2.50   1
  -5   4  33   19.00    2.20   1
   5  -4 -30  221.40    5.70   1
  -5   4  30  212.40    5.10   1
   5  -4 -27   44.20    1.90   1
  -5   4  27   46.00    1.80   1
   5  -4 -24  101.90    2.40   1
  -5   4  24   99.00    2.40   1
   5  -4 -21   50.60    1.50   1
  -5   4  21   50.60    1.30   1
   5  -4 -18  536.20    7.70   1
  -5   4  18  540.00    6.90   1
   5  -4 -15   50.30    1.10   1
  -5   4  15   49.00    0.90   1
   5  -4 -12  305.10    3.60   1
  -5   4  12  312.60    3.60   1
   5  -4  -9  161.10    2.00   1
  -5   4   9  161.00    1.90   1
   5  -4  -6  830.80    8.30   1
  -5   4   6  846.10    8.20   1
   5  -4  -3   82.60    1.10   1
  -5   4   3   83.80    1.20   1
   5  -4   0  881.10    8.40   1
  -5   4   0  888.80    8.80   1
   5  -4   3   78.30    1.00   1
  -5   4  -3   78.90    1.30   1
   5  -4   6  717.10    6.70   1
  -5   4  -6  712.50    7.60   1
   5  -4   9   18.80    0.60   1
  -5   4  -9   18.00    0.60   1
   5  -4  12  837.90    8.50   1
  -5   4 -12  816.20    9.30   1
   5  -4  15   45.60    1.00   1
  -5   4 -15   45.00    0.90   1
   5  -4  18  299.40    4.40   1
  -5   4 -18  302.10    3.80   1
   5  -4  21   20.90    1.10   1
  -5   4 -21   19.00    0.80   1
   5  -4  24  373.40    6.80   1
  -5   4 -24  367.00    5.90   1
   5  -4  27   32.60    1.70   1
  -5   4 -27   35.40    1.80   1
   5  -4  30   59.20    2.50   1
  -5   4 -30   61.80    2.70   1
   5  -4  33   40.30    3.50   1
  -5   4 -33   41.10    2.60   1
   5  -4  36  102.70    5.00   1
  -5   4 -36  102.80    5.00   1
   5  -3 -37   61.90    3.90   1
  -5   3  37   65.70    4.20   1
   5  -3 -34   -1.20    1.60   1
  -5   3  34   -2.50    2.00   1
   5  -3 -31   31.00    2.00   1
  -5   3  31   29.80    2.40   1
   5  -3 -28   60.60    2.30   1
  -5   3  28   64.90    2.20   1
   5  -3 -25  154.00    3.40   1
  -5   3  25  155.80    3.50   1
   5  -3 -22   25.50    0.90   1
  -5   3  22   26.30    0.90   1
   5  -3 -19   38.10    1.10   1
  -5   3  19   39.40    0.90   1
   5  -3 -16   49.70    1.10   1
  -5   3  16   48.00    1.00   1
   5  -3 -13  255.40    3.40   1
  -5   3  13  257.00    3.00   1
   5  -3 -10  161.30    2.10   1
  -5   3  10  163.60    2.00   1
   5  -3  -7    0.50    0.30   1
  -5   3   7    0.40    0.20   1
   5  -3  -4  147.50    1.80   1
  -5   3   4  150.40    1.70   1
   5  -3  -1   41.20    0.70   1
  -5   3   1   39.30    0.70   1
   5  -3   2  167.40    1.90   1
  -5   3  -2  170.20    2.10   1
   5  -3   5    7.20    0.30   1
  -5   3  -5    7.50    0.40   1
   5  -3   8  217.60    2.30   1
  -5   3  -8  213.50    2.30   1
   5  -3  11   30.90    0.70   1
  -5   3 -11   34.30    0.70   1
   5  -3  14   61.40    1.10   1
  -5   3 -14   63.40    1.10   1
   5  -3  17   38.20    1.40   1
  -5   3 -17   40.80    1.10   1
   5  -3  20   80.10    2.20   1
  -5   3 -20   82.20    1.70   1
   5  -3  23   66.50    2.20   1
  -5   3 -23   66.90    1.70   1
   5  -3  26    3.10    0.90   1
  -5   3 -26    4.50    1.10   1
   5  -3  29   32.20    1.80   1
  -5   3 -29   33.40    1.90   1
   5  -3  32    7.40    1.40   1
  -5   3 -32   10.10    1.50   1
   5  -3  35   13.20    2.20   1
  -5   3 -35   25.30    2.70   1
   5  -2 -35   21.30    2.30   1
  -5   2  35   21.20    3.10   1
   5  -2 -32    9.80    1.60   1
  -5   2  32    6.60    1.70   1
   5  -2 -29   33.80    2.10   1
  -5   2  29   28.50    1.90   1
   5  -2 -26    4.60    1.10   1
  -5   2  26    2.40    0.80   1
   5  -2 -23   66.40    1.30   1
  -5   2  23   61.30    1.60   1
   5  -2 -20   80.80    1.60   1
  -5   2  20   77.20    1.40   1
   5  -2 -17   38.60    0.90   1
  -5   2  17   39.00    0.90   1
   5  -2 -14   61.20    1.20   1
  -5   2  14   60.90    1.00   1
   5  -2 -11   33.40    0.80   1
  -5   2  11   32.80    0.80   1
   5  -2  -8  210.40    2.50   1
  -5   2   8  211.70    2.50   1
   5  -2  -5    7.80    0.50   1
  -5   2   5    6.90    0.50   1
   5  -2  -2  173.20    2.10   1
  -5   2   2  167.80    1.90   1
   5  -2   1   38.90    0.70   1
  -5   2  -1   39.40    0.80   1
   5  -2   4  149.80    2.00   1
  -5   2  -4  150.00    1.80   1
   5  -2   7    1.50    0.40   1
  -5   2  -7    0.50    0.30   1
   5  -2  10  168.70    2.30   1
  -5   2 -10  166.50    2.10   1
   5  -2  13  259.00    3.00   1
  -5   2 -13  262.50    3.00   1
   5  -2  16   46.50    1.30   1
  -5   2 -16   48.70    1.20   1
   5  -2  19   37.20    1.30   1
  -5   2 -19   38.30    1.20   1
   5  -2  22   25.30    1.10   1
  -5   2 -22   27.50    1.10   1
   5  -2  25  156.60    4.30   1
  -5   2 -25  157.20    4.10   1
   5  -2  28   58.60    2.10   1
  -5   2 -28   63.20    2.50   1
   5  -2  31   27.60    1.90   1
  -5   2 -31   25.50    2.10   1
   5  -2  34    1.00    1.80   1
  -5   2 -34    2.80    2.30   1
   5  -2  37   60.60    3.90   1
  -5   2 -37   60.70    5.60   1
   5  -1 -36  111.60    4.50   1
  -5   1  36   97.30    5.00   1
   5  -1 -33   38.90    2.50   1
  -5   1  33   34.20    2.80   1
   5  -1 -30   65.50    2.80   1
  -5   1  30   64.90    3.30   1
   5  -1 -27   33.90    1.60   1
  -5   1  27   31.10    1.50   1
   5  -1 -24  368.90    6.10   1
  -5   1  24  366.40    6.70   1
   5  -1 -21   18.90    0.70   1
  -5   1  21   20.10    0.80   1
   5  -1 -18  292.40    3.90   1
  -5   1  18  292.30    3.80   1
   5  -1 -15   42.70    1.00   1
  -5   1  15   43.30    0.90   1
   5  -1 -12  817.00    9.00   1
  -5   1  12  841.40    8.10   1
   5  -1  -9   19.80    0.60   1
  -5   1   9   19.20    0.60   1
   5  -1  -6  715.20    7.30   1
  -5   1   6  724.90    7.60   1
   5  -1  -3   78.20    1.10   1
  -5   1   3   80.40    1.20   1
   5  -1   0  885.30    8.40   1
  -5   1   0  885.10    8.10   1
   5  -1   3   85.20    1.10   1
  -5   1  -3   84.10    1.10   1
   5  -1   6  858.40    8.30   1
  -5   1  -6  842.30    7.70   1
   5  -1   9  163.20    2.10   1
  -5   1  -9  166.70    2.00   1
   5  -1  12  305.00    3.80   1
  -5   1 -12  305.90    3.30   1
   5  -1  15   47.90    1.50   1
  -5   1 -15   51.80    1.20   1
   5  -1  18  531.00    7.60   1
  -5   1 -18  538.20    7.10   1
   5  -1  21   49.90    1.40   1
  -5   1 -21   54.20    1.60   1
   5  -1  24   97.00    2.80   1
  -5   1 -24  105.50    3.10   1
   5  -1  27   42.80    1.90   1
  -5   1 -27   44.70    2.30   1
   5  -1  30  214.40    5.20   1
  -5   1 -30  214.20    6.70   1
   5  -1  33   17.80    1.90   1
  -5   1 -33   22.30    2.60   1
   5  -1  36   48.30    4.00   1
  -5   1 -36   49.70    4.80   1
   5   0 -34    3.30    1.80   1
  -5   0  34    2.50    2.40   1
   5   0 -31   13.80    1.70   1
  -5   0  31   22.80    2.40   1
   5   0 -28  135.00    4.30   1
  -5   0  28  140.10    4.40   1
   5   0 -25  148.10    3.30   1
  -5   0  25  152.40    3.50   1
   5   0 -22   11.40    0.80   1
  -5   0  22   11.80    1.00   1
   5   0 -19    0.90    0.40   1
  -5   0  19    0.30    0.50   1
   5   0 -16   53.10    1.20   1
  -5   0  16   53.00    1.10   1
   5   0 -13  201.30    2.80   1
  -5   0  13  202.00    2.60   1
   5   0 -10    4.40    0.50   1
  -5   0  10    4.60    0.30   1
   5   0  -7   37.20    0.80   1
  -5   0   7   37.60    0.80   1
   5   0  -4    2.50    0.40   1
  -5   0   4    0.90    0.30   1
   5   0  -1  184.10    2.30   1
  -5   0   1  188.30    2.20   1
   5   0   2   16.20    0.50   1
  -5   0  -2   15.10    0.40   1
   5   0   5   20.00    0.60   1
  -5   0  -5   20.00    0.60   1
   5   0   8  137.00    1.90   1
  -5   0  -8  136.70    1.70   1
   5   0  11   30.10    0.80   1
  -5   0 -11   28.30    0.80   1
   5   0  14   86.20    1.50   1
  -5   0 -14   84.40    1.50   1
   5   0  17   15.70    0.80   1
  -5   0 -17   17.20    0.90   1
   5   0  20  144.80    2.70   1
  -5   0 -20  143.70    3.00   1
   5   0  23    6.60    0.90   1
  -5   0 -23    7.60    1.10   1
   5   0  26   21.70    1.30   1
  -5   0 -26   20.70    1.30   1
   5   0  29    8.00    1.30   1
  -5   0 -29    7.40    2.00   1
   5   0  32   38.10    2.20   1
  -5   0 -32   35.70    2.60   1
   5   0  35   15.80    2.40   1
  -5   0 -35   12.60    2.80   1
   6  -5 -34   23.20    3.10   1
  -6   5  34   21.70    2.60   1
   6  -5 -31   77.00    4.60   1
  -6   5  31   84.50    3.50   1
   6  -5 -28   18.40    1.90   1
  -6   5  28   19.30    1.50   1
   6  -5 -25    8.20    1.20   1
  -6   5  25   10.40    1.10   1
   6  -5 -22   17.00    1.40   1
  -6   5  22   13.80    1.00   1
   6  -5 -19  126.30    3.20   1
  -6   5  19  120.50    3.00   1
   6  -5 -16   79.10    1.90   1
  -6   5  16   76.80    1.60   1
   6  -5 -13    2.30    0.40   1
  -6   5  13    1.60    0.50   1
   6  -5 -10   32.60    1.00   1
  -6   5  10   33.90    0.90   1
   6  -5  -7   98.50    1.60   1
  -6   5   7   96.40    1.70   1
   6  -5  -4   70.10    1.20   1
  -6   5   4   70.60    1.30   1
   6  -5  -1   60.30    1.00   1
  -6   5   1   59.10    1.30   1
   6  -5   2  132.90    1.70   1
  -6   5  -2  131.60    2.30   1
   6  -5   5   34.60    0.70   1
  -6   5  -5   34.20    1.00   1
   6  -5   8   70.70    1.20   1
  -6   5  -8   65.10    1.30   1
   6  -5  11    9.80    0.50   1
  -6   5 -11    9.10    0.60   1
   6  -5  14   59.30    1.30   1
  -6   5 -14   59.70    1.30   1
   6  -5  17    7.70    0.60   1
  -6   5 -17    7.70    0.80   1
   6  -5  20   21.20    1.20   1
  -6   5 -20   23.20    0.90   1
   6  -5  23   14.80    1.20   1
  -6   5 -23   13.20    0.90   1
   6  -5  26   26.60    1.90   1
  -6   5 -26   29.10    1.40   1
   6  -5  29   39.50    2.40   1
  -6   5 -29   41.80    2.60   1
   6  -5  32    8.60    2.10   1
  -6   5 -32    7.30    2.50   1
   6  -5  35    6.50    2.40   1
  -6   5 -35    5.20    2.30   1
   6  -4 -35   19.50    2.50   1
  -6   4  35   16.40    2.50   1
   6  -4 -32    3.20    1.80   1
  -6   4  32    3.10    1.70   1
   6  -4 -29   30.80    1.70   1
  -6   4  29   28.50    1.80   1
   6  -4 -26   13.70    1.30   1
  -6   4  26   14.70    1.30   1
   6  -4 -23    4.40    0.90   1
  -6   4  23    4.50    0.90   1
   6  -4 -20   12.20    0.70   1
  -6   4  20   11.20    0.50   1
   6  -4 -17   37.60    1.10   1
  -6   4  17   35.90    1.00   1
   6  -4 -14  113.80    2.00   1
  -6   4  14  114.60    1.80   1
   6  -4 -11   44.40    1.00   1
  -6   4  11   43.80    1.00   1
   6  -4  -8   83.80    1.30   1
  -6   4   8   87.40    1.40   1
   6  -4  -5    5.90    0.40   1
  -6   4   5    6.10    0.40   1
   6  -4  -2  148.40    2.00   1
  -6   4   2  145.60    1.90   1
   6  -4   1   47.80    0.80   1
  -6   4  -1   49.30    1.00   1
   6  -4   4  114.10    1.40   1
  -6   4  -4  111.80    1.70   1
   6  -4   7  115.30    1.60   1
  -6   4  -7  112.90    1.80   1
   6  -4  10   51.80    1.00   1
  -6   4 -10   51.30    1.10   1
   6  -4  13    2.50    0.50   1
  -6   4 -13    2.60    0.40   1
   6  -4  16   38.00    1.10   1
  -6   4 -16   39.10    1.00   1
   6  -4  19  167.10    4.10   1
  -6   4 -19  170.30    3.10   1
   6  -4  22   14.00    1.20   1
  -6   4 -22   15.40    0.90   1
   6  -4  25    6.20    1.10   1
  -6   4 -25    5.70    0.80   1
   6  -4  28   22.70    1.70   1
  -6   4 -28   18.00    2.00   1
   6  -4  31  102.50    4.10   1
  -6   4 -31  107.30    4.70   1
   6  -4  34   24.30    2.60   1
  -6   4 -34   25.40    3.20   1
   6  -3 -36   52.50    3.50   1
  -6   3  36   48.30    3.50   1
   6  -3 -33   12.90    1.90   1
  -6   3  33   12.20    2.30   1
   6  -3 -30   90.00    3.20   1
  -6   3  30   80.40    3.90   1
   6  -3 -27  103.60    3.00   1
  -6   3  27  107.00    3.50   1
   6  -3 -24  174.80    4.10   1
  -6   3  24  183.30    4.30   1
   6  -3 -21   19.80    1.00   1
  -6   3  21   18.20    0.80   1
   6  -3 -18  405.00    5.80   1
  -6   3  18  409.00    5.60   1
   6  -3 -15   66.30    1.50   1
  -6   3  15   66.20    1.30   1
   6  -3 -12  147.50    2.30   1
  -6   3  12  150.40    2.00   1
   6  -3  -9   11.80    0.60   1
  -6   3   9   11.60    0.70   1
   6  -3  -6 1105.70   11.00   1
  -6   3   6 1089.20   10.60   1
   6  -3  -3   11.60    0.50   1
  -6   3   3   12.30    0.50   1
   6  -3   0  577.40    6.30   1
  -6   3   0  583.40    6.10   1
   6  -3   3   12.10    0.40   1
  -6   3  -3   11.10    0.50   1
   6  -3   6 1122.50   10.80   1
  -6   3  -6 1112.90   11.10   1
   6  -3   9   11.60    0.50   1
  -6   3  -9   11.00    0.50   1
   6  -3  12  153.60    2.40   1
  -6   3 -12  148.10    2.60   1
   6  -3  15   69.60    1.30   1
  -6   3 -15   67.00    1.40   1
   6  -3  18  416.30    6.90   1
  -6   3 -18  402.30    6.70   1
   6  -3  21   20.30    1.30   1
  -6   3 -21   19.90    1.00   1
   6  -3  24  174.70    4.30   1
  -6   3 -24  184.90    4.10   1
   6  -3  27  102.50    3.30   1
  -6   3 -27  108.00    4.10   1
   6  -3  30   86.10    2.90   1
  -6   3 -30   86.10    3.80   1
   6  -3  33   11.00    2.20   1
  -6   3 -33   10.90    2.50   1
   6  -3  36   51.30    4.50   1
  -6   3 -36   50.80    4.20   1
   6  -2 -34   27.40    2.30   1
  -6   2  34   23.50    2.70   1
   6  -2 -31  108.20    4.20   1
  -6   2  31   96.70    4.70   1
   6  -2 -28   20.50    1.70   1
  -6   2  28   20.50    2.10   1
   6  -2 -25    7.30    0.80   1
  -6   2  25    5.90    1.00   1
   6  -2 -22   12.90    0.80   1
  -6   2  22   12.30    0.80   1
   6  -2 -19  170.30    2.90   1
  -6   2  19  172.20    3.00   1
   6  -2 -16   36.90    1.10   1
  -6   2  16   37.30    1.00   1
   6  -2 -13    2.40    0.50   1
  -6   2  13    3.20    0.50   1
   6  -2 -10   49.70    1.10   1
  -6   2  10   52.90    1.10   1
   6  -2  -7  114.20    1.70   1
  -6   2   7  117.20    1.80   1
   6  -2  -4  112.90    1.70   1
  -6   2   4  112.90    1.60   1
   6  -2  -1   50.20    1.00   1
  -6   2   1   51.50    1.00   1
   6  -2   2  147.40    2.00   1
  -6   2  -2  145.60    1.90   1
   6  -2   5    5.10    0.50   1
  -6   2  -5    4.60    0.50   1
   6  -2   8   89.00    1.60   1
  -6   2  -8   88.00    1.30   1
   6  -2  11   43.30    1.20   1
  -6   2 -11   42.70    1.00   1
   6  -2  14  110.80    2.10   1
  -6   2 -14  113.60    2.00   1
   6  -2  17   35.70    1.40   1
  -6   2 -17   38.50    1.40   1
   6  -2  20   11.00    0.80   1
  -6   2 -20   11.70    1.00   1
   6  -2  23    1.70    1.50   1
  -6   2 -23    2.80    1.10   1
   6  -2  26   13.90    1.30   1
  -6   2 -26   13.70    1.70   1
   6  -2  29   30.80    1.90   1
  -6   2 -29   32.40    2.40   1
   6  -2  32    1.40    1.40   1
  -6   2 -32    3.10    1.50   1
   6  -2  35   19.30    2.30   1
  -6   2 -35   20.80    3.20   1
   6  -1 -35    2.00    2.20   1
  -6   1  35    4.30    2.20   1
   6  -1 -32    6.70    1.60   1
  -6   1  32    7.30    2.00   1
   6  -1 -29   33.70    2.10   1
  -6   1  29   34.90    2.60   1
   6  -1 -26   27.50    1.60   1
  -6   1  26   24.70    1.70   1
   6  -1 -23   17.00    0.90   1
  -6   1  23   13.10    1.00   1
   6  -1 -20   23.80    1.00   1
  -6   1  20   22.30    1.10   1
   6  -1 -17    7.20    0.60   1
  -6   1  17    8.80    0.60   1
   6  -1 -14   56.50    1.30   1
  -6   1  14   59.20    1.30   1
   6  -1 -11    9.40    0.70   1
  -6   1  11   10.50    0.60   1
   6  -1  -8   66.30    1.40   1
  -6   1   8   68.90    1.20   1
   6  -1  -5   34.20    1.00   1
  -6   1   5   35.20    0.80   1
   6  -1  -2  130.50    1.90   1
  -6   1   2  133.90    1.70   1
   6  -1   1   57.70    1.00   1
  -6   1  -1   58.00    0.90   1
   6  -1   4   72.00    1.40   1
  -6   1  -4   70.30    1.20   1
   6  -1   7  100.20    1.80   1
  -6   1  -7   97.30    1.40   1
   6  -1  10   35.10    1.10   1
  -6   1 -10   34.20    0.80   1
   6  -1  13    1.70    0.50   1
  -6   1 -13    2.40    0.40   1
   6  -1  16   76.10    1.80   1
  -6   1 -16   77.20    1.30   1
   6  -1  19  121.40    2.90   1
  -6   1 -19  129.60    2.50   1
   6  -1  22   15.10    1.30   1
  -6   1 -22   12.70    1.40   1
   6  -1  25    9.70    1.30   1
  -6   1 -25    7.10    1.50   1
   6  -1  28   18.00    1.40   1
  -6   1 -28   22.00    2.30   1
   6  -1  31   88.50    3.40   1
  -6   1 -31   82.80    4.20   1
   6  -1  34   18.00    2.80   1
  -6   1 -34   20.40    3.00   1
   6   0 -33    3.40    2.10   1
  -6   0  33    0.60    2.00   1
   6   0 -30  301.10   10.20   1
  -6   0  30  296.80   10.20   1
   6   0 -27   69.10    2.50   1
  -6   0  27   78.10    3.30   1
   6   0 -24    3.40    0.90   1
  -6   0  24    2.90    1.00   1
   6   0 -21    0.00    0.70   1
  -6   0  21   -0.80    0.70   1
   6   0 -18  747.20    9.70   1
  -6   0  18  765.30   10.10   1
   6   0 -15    0.20    0.60   1
  -6   0  15    0.10    0.60   1
   6   0 -12   20.30    0.90   1
  -6   0  12   21.80    0.60   1
   6   0  -9  102.20    2.10   1
  -6   0   9  102.70    1.70   1
   6   0  -6 1335.20   16.90   1
  -6   0   6 1357.20   13.50   1
   6   0  -3   90.00    2.00   1
  -6   0   3   93.60    1.40   1
   6   0   0  121.40    1.90   1
  -6   0   0  121.90    1.70   1
   6   0   3  198.50    3.10   1
  -6   0  -3  199.80    2.40   1
   6   0   6  405.00    5.20   1
  -6   0  -6  397.30    5.10   1
   6   0   9  125.60    2.40   1
  -6   0  -9  123.10    2.00   1
   6   0  12  468.60    6.40   1
  -6   0 -12  465.70    5.90   1
   6   0  15  238.70    4.20   1
  -6   0 -15  236.50    3.50   1
   6   0  18  116.80    3.10   1
  -6   0 -18  113.50    3.00   1
   6   0  21   22.60    1.50   1
  -6   0 -21   23.70    1.50   1
   6   0  24  395.70    8.50   1
  -6   0 -24  388.40   10.10   1
   6   0  27   62.60    2.40   1
  -6   0 -27   62.20    3.00   1
   6   0  30    5.60    1.70   1
  -6   0 -30    7.60    2.30   1
   6   0  33    2.00    2.00   1
  -6   0 -33    6.30    2.40   1
   7  -6 -32   -0.40    2.70   1
  -7   6  32   -0.60    2.00   1
   7  -6 -29    3.90    1.70   1
  -7   6  29    6.50    1.60   1
   7  -6 -26    5.40    1.70   1
  -7   6  26    4.60    1.40   1
   7  -6 -23   14.20    1.70   1
  -7   6  23   11.90    1.30   1
   7  -6 -20    9.20    1.70   1
  -7   6  20    4.80    1.00   1
   7  -6 -17    5.70    1.50   1
  -7   6  17    4.70    0.70   1
   7  -6 -14    0.70    0.60   1
  -7   6  14    1.80    0.50   1
   7  -6 -11   22.70    0.90   1
  -7   6  11   23.70    0.90   1
   7  -6  -8   33.70    1.00   1
  -7   6   8   31.70    1.10   1
   7  -6  -5   29.30    0.80   1
  -7   6   5   31.10    1.00   1
   7  -6  -2   29.50    0.80   1
  -7   6   2   30.80    1.20   1
   7  -6   1    5.00    0.50   1
  -7   6  -1    5.90    0.80   1
   7  -6   4   40.50    1.00   1
  -7   6  -4   39.40    1.30   1
   7  -6   7    6.90    0.50   1
  -7   6  -7    6.00    0.70   1
   7  -6  10   56.10    1.30   1
  -7   6 -10   52.60    1.40   1
   7  -6  13   28.70    0.90   1
  -7   6 -13   27.10    1.10   1
   7  -6  16    3.90    0.70   1
  -7   6 -16    4.80    0.90   1
   7  -6  19   11.90    1.10   1
  -7   6 -19   15.10    0.90   1
   7  -6  22   24.90    1.80   1
  -7   6 -22   24.90    1.50   1
   7  -6  25   63.00    3.00   1
  -7   6 -25   62.60    2.60   1
   7  -6  28   11.80    2.00   1
  -7   6 -28    8.40    1.80   1
   7  -6  31   11.60    2.50   1
  -7   6 -31   11.40    2.70   1
   7  -5 -33   46.20    4.10   1
  -7   5  33   48.30    4.40   1
   7  -5 -30  107.60    5.90   1
  -7   5  30  114.50    5.20   1
   7  -5 -27    0.50    1.40   1
  -7   5  27   -1.40    1.40   1
   7  -5 -24  169.80    4.80   1
  -7   5  24  171.00    4.80   1
   7  -5 -21   88.20    3.50   1
  -7   5  21   94.20    2.80   1
   7  -5 -18  203.60    4.90   1
  -7   5  18  209.20    4.10   1
   7  -5 -15   65.80    1.60   1
  -7   5  15   65.30    1.60   1
   7  -5 -12  539.00    7.40   1
  -7   5  12  540.90    7.50   1
   7  -5  -9  106.20    1.80   1
  -7   5   9  104.60    2.40   1
   7  -5  -6   95.00    1.70   1
  -7   5   6   97.30    2.10   1
   7  -5  -3   46.00    1.00   1
  -7   5   3   44.50    1.30   1
   7  -5   0  921.00   11.10   1
  -7   5   0  916.00   12.70   1
   7  -5   3   47.80    1.00   1
  -7   5  -3   48.00    1.40   1
   7  -5   6  176.60    2.30   1
  -7   5  -6  168.30    3.10   1
   7  -5   9   23.20    0.80   1
  -7   5  -9   22.40    0.90   1
   7  -5  12  670.20    9.10   1
  -7   5 -12  654.50    8.70   1
   7  -5  15    6.50    0.80   1
  -7   5 -15    7.60    0.60   1
   7  -5  18   99.90    2.40   1
  -7   5 -18   93.90    2.10   1
   7  -5  21   72.80    2.60   1
  -7   5 -21   70.10    2.10   1
   7  -5  24  266.70    7.00   1
  -7   5 -24  263.60    5.50   1
   7  -5  27    2.40    1.50   1
  -7   5 -27    1.20    1.40   1
   7  -5  30   90.20    4.50   1
  -7   5 -30   83.50    4.20   1
   7  -5  33   85.60    4.80   1
  -7   5 -33   85.60    5.30   1
   7  -4 -34    3.50    2.00   1
  -7   4  34    0.80    2.10   1
   7  -4 -31   35.10    2.60   1
  -7   4  31   35.50    3.10   1
   7  -4 -28   48.10    2.10   1
  -7   4  28   49.40    2.40   1
   7  -4 -25   90.40    2.90   1
  -7   4  25   82.80    2.70   1
   7  -4 -22   51.30    2.00   1
  -7   4  22   50.40    2.30   1
   7  -4 -19   30.30    1.30   1
  -7   4  19   27.50    1.50   1
   7  -4 -16  112.40    2.40   1
  -7   4  16  113.00    2.10   1
   7  -4 -13  100.40    2.30   1
  -7   4  13  100.60    2.10   1
   7  -4 -10   97.80    2.00   1
  -7   4  10   97.30    1.90   1
   7  -4  -7   -0.30    0.50   1
  -7   4   7    0.60    0.40   1
   7  -4  -4  106.30    1.70   1
  -7   4   4  105.10    1.80   1
   7  -4  -1   25.10    0.80   1
  -7   4   1   26.00    0.90   1
   7  -4   2  117.70    2.00   1
  -7   4  -2  121.00    2.30   1
   7  -4   5   34.10    0.90   1
  -7   4  -5   35.40    1.20   1
   7  -4   8  103.30    1.80   1
  -7   4  -8   99.30    1.90   1
   7  -4  11   64.10    1.60   1
  -7   4 -11   67.30    1.50   1
   7  -4  14   12.80    0.70   1
  -7   4 -14   12.00    0.70   1
   7  -4  17   55.00    1.60   1
  -7   4 -17   53.50    1.50   1
   7  -4  20   31.70    1.60   1
  -7   4 -20   31.50    1.40   1
   7  -4  23   59.00    2.30   1
  -7   4 -23   54.20    2.20   1
   7  -4  26    7.60    1.30   1
  -7   4 -26    9.30    1.70   1
   7  -4  29   22.90    1.90   1
  -7   4 -29   20.30    2.30   1
   7  -4  32   31.00    2.90   1
  -7   4 -32   32.10    3.60   1
   7  -3 -32   28.10    2.10   1
  -7   3  32   26.70    2.90   1
   7  -3 -29   18.70    1.70   1
  -7   3  29   18.90    2.80   1
   7  -3 -26    4.60    1.10   1
  -7   3  26    6.10    1.30   1
   7  -3 -23   51.40    2.30   1
  -7   3  23   56.20    2.20   1
   7  -3 -20   31.70    1.30   1
  -7   3  20   31.90    1.80   1
   7  -3 -17   52.00    1.50   1
  -7   3  17   51.40    1.50   1
   7  -3 -14   13.50    0.90   1
  -7   3  14   12.40    0.50   1
   7  -3 -11   64.00    1.50   1
  -7   3  11   63.10    1.70   1
   7  -3  -8   98.60    1.80   1
  -7   3   8  101.30    1.90   1
   7  -3  -5   32.10    1.10   1
  -7   3   5   34.00    1.00   1
   7  -3  -2  112.70    2.50   1
  -7   3   2  112.30    1.90   1
   7  -3   1   26.20    1.00   1
  -7   3  -1   26.20    0.90   1
   7  -3   4  104.80    1.80   1
  -7   3  -4  111.10    1.90   1
   7  -3   7    0.90    0.50   1
  -7   3  -7    0.30    0.40   1
   7  -3  10   96.30    2.30   1
  -7   3 -10   96.50    1.90   1
   7  -3  13  102.30    2.30   1
  -7   3 -13  100.50    1.90   1
   7  -3  16  111.20    2.40   1
  -7   3 -16  110.40    2.20   1
   7  -3  19   28.90    2.30   1
  -7   3 -19   30.50    1.70   1
   7  -3  22   46.60    2.00   1
  -7   3 -22   46.80    2.00   1
   7  -3  25   90.90    2.80   1
  -7   3 -25   86.00    2.80   1
   7  -3  28   52.20    2.50   1
  -7   3 -28   57.70    3.20   1
   7  -3  31   30.50    2.20   1
  -7   3 -31   27.80    2.60   1
   7  -3  34    1.40    2.10   1
  -7   3 -34   -0.80    2.70   1
   7  -2 -33   82.70    3.80   1
  -7   2  33   73.60    4.50   1
   7  -2 -30   79.30    3.30   1
  -7   2  30   76.00    4.30   1
   7  -2 -27    1.70    1.20   1
  -7   2  27    4.20    1.50   1
   7  -2 -24  268.80    5.30   1
  -7   2  24  250.50    6.30   1
   7  -2 -21   73.00    2.00   1
  -7   2  21   71.10    2.30   1
   7  -2 -18   99.70    2.30   1
  -7   2  18   97.10    3.00   1
   7  -2 -15    5.90    0.70   1
  -7   2  15    7.30    0.70   1
   7  -2 -12  633.60    9.50   1
  -7   2  12  651.70   10.00   1
   7  -2  -9   21.70    0.90   1
  -7   2   9   19.90    1.10   1
   7  -2  -6  168.70    2.90   1
  -7   2   6  169.50    2.70   1
   7  -2  -3   48.30    1.60   1
  -7   2   3   49.80    1.30   1
   7  -2   0  908.60   12.60   1
  -7   2   0  928.20   10.40   1
   7  -2   3   42.70    1.10   1
  -7   2  -3   43.80    1.00   1
   7  -2   6   95.80    2.00   1
  -7   2  -6   97.30    1.70   1
   7  -2   9  107.70    2.30   1
  -7   2  -9  110.80    1.90   1
   7  -2  12  530.10    9.00   1
  -7   2 -12  535.50    7.80   1
   7  -2  15   63.70    1.70   1
  -7   2 -15   62.80    1.60   1
   7  -2  18  202.50    5.00   1
  -7   2 -18  206.40    4.70   1
   7  -2  21   93.70    3.60   1
  -7   2 -21   94.20    2.90   1
   7  -2  24  174.50    4.20   1
  -7   2 -24  161.30    4.50   1
   7  -2  27    1.40    1.10   1
  -7   2 -27    3.50    1.50   1
   7  -2  30  115.30    3.90   1
  -7   2 -30  109.80    5.10   1
   7  -2  33   48.20    3.00   1
  -7   2 -33   50.00    3.60   1
   7  -1 -31   13.10    2.00   1
  -7   1  31   14.10    2.40   1
   7  -1 -28   14.00    1.60   1
  -7   1  28   13.40    2.40   1
   7  -1 -25   58.40    2.10   1
  -7   1  25   64.20    2.70   1
   7  -1 -22   26.40    1.30   1
  -7   1  22   24.30    1.60   1
   7  -1 -19   14.10    1.00   1
  -7   1  19   11.00    1.00   1
   7  -1 -16    5.40    0.70   1
  -7   1  16    5.80    1.00   1
   7  -1 -13   29.00    1.40   1
  -7   1  13   28.10    1.20   1
   7  -1 -10   55.50    1.60   1
  -7   1  10   53.90    1.40   1
   7  -1  -7    7.30    0.80   1
  -7   1   7    6.10    0.50   1
   7  -1  -4   37.30    1.10   1
  -7   1   4   39.80    1.10   1
   7  -1  -1    5.10    0.50   1
  -7   1   1    4.80    0.50   1
   7  -1   2   30.00    0.80   1
  -7   1  -2   30.20    0.70   1
   7  -1   5   29.40    1.00   1
  -7   1  -5   29.90    0.90   1
   7  -1   8   33.80    1.20   1
  -7   1  -8   31.20    0.90   1
   7  -1  11   25.10    1.00   1
  -7   1 -11   23.70    0.90   1
   7  -1  14    1.20    0.50   1
  -7   1 -14    1.10    0.40   1
   7  -1  17    3.60    1.00   1
  -7   1 -17    5.50    0.80   1
   7  -1  20    8.40    1.20   1
  -7   1 -20    9.70    1.20   1
   7  -1  23   11.10    1.40   1
  -7   1 -23   13.00    1.50   1
   7  -1  26    7.20    1.10   1
  -7   1 -26    6.20    1.50   1
   7  -1  29    5.80    1.50   1
  -7   1 -29    3.20    1.90   1
   7  -1  32   -0.20    1.80   1
  -7   1 -32    0.60    1.80   1
   7   0 -29   -1.20    1.50   1
  -7   0  29   -1.90    2.00   1
   7   0 -26   15.90    1.60   1
  -7   0  26   16.70    1.70   1
   7   0 -23    0.30    1.30   1
  -7   0  23    0.00    1.30   1
   7   0 -20   80.30    2.20   1
  -7   0  20   78.70    2.70   1
   7   0 -17   11.20    1.00   1
  -7   0  17   13.20    1.20   1
   7   0 -14    6.40    0.90   1
  -7   0  14    8.40    1.00   1
   7   0 -11    3.60    0.70   1
  -7   0  11    3.40    0.40   1
   7   0  -8   30.60    1.20   1
  -7   0   8   29.10    0.90   1
   7   0  -5   28.50    1.20   1
  -7   0   5   26.70    0.80   1
   7   0  -2    6.30    0.70   1
  -7   0   2    6.60    0.50   1
   7   0   1   84.10    1.70   1
  -7   0  -1   85.30    1.50   1
   7   0   4    0.80    0.50   1
  -7   0  -4    0.20    0.50   1
   7   0   7    4.90    0.70   1
  -7   0  -7    6.60    0.70   1
   7   0  10    0.80    0.60   1
  -7   0 -10    0.80    0.60   1
   7   0  13   89.50    2.30   1
  -7   0 -13   88.50    2.20   1
   7   0  16   63.60    2.20   1
  -7   0 -16   62.00    1.80   1
   7   0  19   -0.80    0.80   1
  -7   0 -19   -0.40    1.30   1
   7   0  22    8.70    1.20   1
  -7   0 -22    8.40    1.70   1
   7   0  25   38.20    2.50   1
  -7   0 -25   40.90    2.80   1
   7   0  28   59.10    2.90   1
  -7   0 -28   55.60    3.20   1
   7   0  31   24.30    2.70   1
  -7   0 -31   19.60    2.90   1
   8  -7 -30  123.90    6.10   1
  -8   7  30  133.10    6.20   1
   8  -7 -27   12.90    2.30   1
  -8   7  27   13.20    1.90   1
   8  -7 -24   21.60    2.30   1
  -8   7  24   23.20    2.20   1
   8  -7 -21   37.10    2.50   1
  -8   7  21   37.50    2.30   1
   8  -7 -18  228.20    6.30   1
  -8   7  18  231.90    6.40   1
   8  -7 -15   11.90    1.20   1
  -8   7  15   12.40    1.20   1
   8  -7 -12  110.80    2.80   1
  -8   7  12  112.20    3.10   1
   8  -7  -9   49.60    2.00   1
  -8   7   9   49.80    1.60   1
   8  -7  -6  359.80    5.80   1
  -8   7   6  375.40    7.20   1
   8  -7  -3   48.90    1.20   1
  -8   7   3   51.80    1.70   1
   8  -7   0  241.40    3.70   1
  -8   7   0  246.40    5.20   1
   8  -7   3   83.30    1.70   1
  -8   7  -3   82.40    2.20   1
   8  -7   6  156.70    2.80   1
  -8   7  -6  158.00    3.50   1
   8  -7   9   13.70    1.20   1
  -8   7  -9   12.60    0.90   1
   8  -7  12  373.40    7.00   1
  -8   7 -12  365.40    6.60   1
   8  -7  15   20.40    1.20   1
  -8   7 -15   20.20    1.40   1
   8  -7  18   74.80    2.50   1
  -8   7 -18   76.00    2.30   1
   8  -7  21    1.40    1.30   1
  -8   7 -21    3.10    1.10   1
   8  -7  24  217.30    6.50   1
  -8   7 -24  197.00    5.90   1
   8  -7  27   19.50    2.60   1
  -8   7 -27   15.20    2.30   1
   8  -7  30    5.20    2.30   1
  -8   7 -30    4.30    2.00   1
   8  -6 -31    4.10    2.20   1
  -8   6  31    1.60    1.80   1
   8  -6 -28   16.30    2.00   1
  -8   6  28   16.20    1.90   1
   8  -6 -25   56.80    3.20   1
  -8   6  25   53.90    2.80   1
   8  -6 -22  139.50    5.30   1
  -8   6  22  141.20    4.60   1
   8  -6 -19   28.40    2.00   1
  -8   6  19   31.20    1.90   1
   8  -6 -16   67.90    2.30   1
  -8   6  16   71.60    2.50   1
   8  -6 -13    8.40    1.10   1
  -8   6  13    7.90    1.00   1
   8  -6 -10  166.20    3.30   1
  -8   6  10  160.50    3.70   1
   8  -6  -7   80.00    1.80   1
  -8   6   7   76.30    2.10   1
   8  -6  -4   67.20    1.60   1
  -8   6   4   65.10    1.90   1
   8  -6  -1   35.20    1.00   1
  -8   6   1   35.60    1.30   1
   8  -6   2   24.10    0.80   1
  -8   6  -2   22.80    1.20   1
   8  -6   5  119.50    2.10   1
  -8   6  -5  114.80    2.60   1
   8  -6   8   18.40    0.80   1
  -8   6  -8   19.20    0.90   1
   8  -6  11  122.90    3.00   1
  -8   6 -11  121.70    2.40   1
   8  -6  14   31.60    1.30   1
  -8   6 -14   31.50    1.40   1
   8  -6  17   32.70    1.40   1
  -8   6 -17   33.60    1.40   1
   8  -6  20   19.40    1.80   1
  -8   6 -20   23.40    1.60   1
   8  -6  23   36.60    2.40   1
  -8   6 -23   37.20    2.20   1
   8  -6  26   83.80    3.90   1
  -8   6 -26   79.00    3.60   1
   8  -6  29    7.20    2.20   1
  -8   6 -29    6.30    2.20   1
   8  -5 -29    3.30    1.80   1
  -8   5  29    0.10    1.70   1
   8  -5 -26   16.00    1.60   1
  -8   5  26   19.20    1.70   1
   8  -5 -23    7.20    1.70   1
  -8   5  23    7.20    1.50   1
   8  -5 -20    1.30    1.30   1
  -8   5  20    0.10    1.10   1
   8  -5 -17    5.30    1.10   1
  -8   5  17    4.10    0.90   1
   8  -5 -14   28.40    1.30   1
  -8   5  14   24.60    1.40   1
   8  -5 -11   27.70    1.20   1
  -8   5  11   27.80    1.30   1
   8  -5  -8    7.80    0.80   1
  -8   5   8    6.60    0.90   1
   8  -5  -5   20.00    0.80   1
  -8   5   5   18.70    1.00   1
   8  -5  -2   11.90    0.70   1
  -8   5   2   12.20    0.90   1
   8  -5   1    2.90    0.60   1
  -8   5  -1    3.50    0.70   1
   8  -5   4   18.50    0.60   1
  -8   5  -4   17.80    1.10   1
   8  -5   7   45.00    1.20   1
  -8   5  -7   44.50    1.40   1
   8  -5  10   35.60    1.20   1
  -8   5 -10   37.00    1.30   1
   8  -5  13    9.20    0.70   1
  -8   5 -13    9.20    0.80   1
   8  -5  16    2.80    0.90   1
  -8   5 -16    3.00    0.70   1
   8  -5  19   18.20    1.60   1
  -8   5 -19   15.00    1.20   1
   8  -5  22   37.10    2.00   1
  -8   5 -22   40.80    2.00   1
   8  -5  25   27.90    2.20   1
  -8   5 -25   33.60    2.40   1
   8  -5  28    1.50    1.40   1
  -8   5 -28    0.10    1.90   1
   8  -5  31   14.90    2.60   1
  -8   5 -31   16.20    3.10   1
   8  -4 -30   57.30    3.40   1
  -8   4  30   45.40    3.70   1
   8  -4 -27   40.10    2.30   1
  -8   4  27   40.30    2.70   1
   8  -4 -24   77.10    3.20   1
  -8   4  24   70.90    2.80   1
   8  -4 -21    5.90    1.10   1
  -8   4  21    6.30    1.50   1
   8  -4 -18  242.20    4.60   1
  -8   4  18  247.00    6.30   1
   8  -4 -15   36.00    1.40   1
  -8   4  15   39.20    1.50   1
   8  -4 -12  160.10    3.20   1
  -8   4  12  161.20    3.30   1
   8  -4  -9    1.70    0.80   1
  -8   4   9    4.60    0.70   1
   8  -4  -6  532.20    8.50   1
  -8   4   6  545.50    7.90   1
   8  -4  -3    7.40    1.00   1
  -8   4   3    7.20    0.70   1
   8  -4   0  151.00    3.30   1
  -8   4   0  151.50    3.20   1
   8  -4   3    7.90    1.20   1
  -8   4  -3    8.80    0.90   1
   8  -4   6  560.70    7.80   1
  -8   4  -6  539.40    7.50   1
   8  -4   9    3.60    0.60   1
  -8   4  -9    5.10    0.60   1
   8  -4  12  162.70    3.80   1
  -8   4 -12  161.50    3.00   1
   8  -4  15   36.60    1.70   1
  -8   4 -15   38.80    1.30   1
   8  -4  18  229.70    6.60   1
  -8   4 -18  230.50    5.90   1
   8  -4  21    9.20    1.50   1
  -8   4 -21    4.20    1.10   1
   8  -4  24   74.30    2.70   1
  -8   4 -24   74.70    2.80   1
   8  -4  27   43.30    2.40   1
  -8   4 -27   40.90    2.70   1
   8  -4  30   42.30    2.60   1
  -8   4 -30   49.20    3.40   1
   8  -3 -31   22.90    2.50   1
  -8   3  31   23.10    2.90   1
   8  -3 -28   -1.80    1.10   1
  -8   3  28   -1.10    2.00   1
   8  -3 -25   32.50    2.00   1
  -8   3  25   28.50    2.30   1
   8  -3 -22   38.10    1.70   1
  -8   3  22   41.40    2.10   1
   8  -3 -19   16.10    1.10   1
  -8   3  19   14.00    1.40   1
   8  -3 -16    2.80    0.80   1
  -8   3  16    6.10    1.10   1
   8  -3 -13    8.00    0.80   1
  -8   3  13    8.10    0.90   1
   8  -3 -10   36.70    1.30   1
  -8   3  10   35.70    1.40   1
   8  -3  -7   45.10    1.30   1
  -8   3   7   43.40    1.40   1
   8  -3  -4   18.40    1.30   1
  -8   3   4   19.00    0.90   1
   8  -3  -1    1.80    0.50   1
  -8   3   1    2.70    0.80   1
   8  -3   2   12.30    1.00   1
  -8   3  -2   11.10    1.00   1
   8  -3   5   19.90    0.90   1
  -8   3  -5   20.10    0.80   1
   8  -3   8    8.00    0.70   1
  -8   3  -8    7.50    0.60   1
   8  -3  11   28.60    1.20   1
  -8   3 -11   27.10    1.10   1
   8  -3  14   26.10    1.30   1
  -8   3 -14   24.70    1.20   1
   8  -3  17    6.40    1.20   1
  -8   3 -17    5.80    1.00   1
   8  -3  20   -0.90    1.20   1
  -8   3 -20    0.60    1.40   1
   8  -3  23    9.80    1.60   1
  -8   3 -23   10.10    1.40   1
   8  -3  26   20.30    1.90   1
  -8   3 -26   17.30    2.20   1
   8  -3  29    3.30    1.40   1
  -8   3 -29    1.70    1.90   1
   8  -2 -29    0.50    1.80   1
  -8   2  29    6.70    2.20   1
   8  -2 -26   81.40    3.00   1
  -8   2  26   79.50    3.80   1
   8  -2 -23   36.20    1.90   1
  -8   2  23   38.00    2.40   1
   8  -2 -20   24.00    1.20   1
  -8   2  20   22.70    1.50   1
   8  -2 -17   33.00    1.30   1
  -8   2  17   38.40    1.90   1
   8  -2 -14   29.40    1.20   1
  -8   2  14   30.00    1.70   1
   8  -2 -11  113.00    2.50   1
  -8   2  11  116.40    3.10   1
   8  -2  -8   18.80    1.10   1
  -8   2   8   15.30    0.90   1
   8  -2  -5  113.80    2.80   1
  -8   2   5  114.50    2.40   1
   8  -2  -2   24.60    1.40   1
  -8   2   2   22.70    0.90   1
   8  -2   1   36.60    1.40   1
  -8   2  -1   36.60    1.20   1
   8  -2   4   64.30    1.70   1
  -8   2  -4   64.80    1.60   1
   8  -2   7   78.20    1.90   1
  -8   2  -7   78.10    1.90   1
   8  -2  10  169.10    3.40   1
  -8   2 -10  162.40    3.30   1
   8  -2  13    9.50    0.90   1
  -8   2 -13    6.20    0.90   1
   8  -2  16   70.20    2.40   1
  -8   2 -16   66.60    2.30   1
   8  -2  19   33.50    2.20   1
  -8   2 -19   31.30    1.80   1
   8  -2  22  129.60    4.00   1
  -8   2 -22  140.30    4.20   1
   8  -2  25   62.20    3.10   1
  -8   2 -25   56.80    3.20   1
   8  -2  28   16.20    1.70   1
  -8   2 -28   15.50    2.30   1
   8  -2  31    4.60    2.00   1
  -8   2 -31    2.00    1.90   1
   8  -1 -30    9.90    2.20   1
  -8   1  30    6.10    2.40   1
   8  -1 -27   16.80    1.70   1
  -8   1  27   21.40    2.80   1
   8  -1 -24  209.80    6.80   1
  -8   1  24  201.90    6.90   1
   8  -1 -21    3.70    1.00   1
  -8   1  21    0.20    1.30   1
   8  -1 -18   78.40    2.40   1
  -8   1  18   77.90    2.60   1
   8  -1 -15   22.40    1.30   1
  -8   1  15   23.40    1.60   1
   8  -1 -12  366.10    6.60   1
  -8   1  12  368.10    7.00   1
   8  -1  -9   13.00    1.10   1
  -8   1   9   13.80    1.20   1
   8  -1  -6  151.60    3.70   1
  -8   1   6  157.30    2.80   1
   8  -1  -3   82.40    2.00   1
  -8   1   3   81.10    1.70   1
   8  -1   0  248.70    4.10   1
  -8   1   0  252.70    3.80   1
   8  -1   3   52.20    1.60   1
  -8   1  -3   51.80    1.50   1
   8  -1   6  365.60    6.70   1
  -8   1  -6  370.20    5.30   1
   8  -1   9   48.00    1.70   1
  -8   1  -9   47.50    1.60   1
   8  -1  12  116.60    3.00   1
  -8   1 -12  118.40    2.80   1
   8  -1  15   14.30    1.30   1
  -8   1 -15   12.40    1.00   1
   8  -1  18  245.80    5.80   1
  -8   1 -18  234.20    5.50   1
   8  -1  21   40.20    2.00   1
  -8   1 -21   40.70    2.10   1
   8  -1  24   24.00    2.30   1
  -8   1 -24   27.70    2.70   1
   8  -1  27   12.10    1.80   1
  -8   1 -27   12.60    2.20   1
   8  -1  30  130.60    5.40   1
  -8   1 -30  133.90    6.00   1
   8   0 -28    5.60    2.00   1
  -8   0  28   10.80    2.70   1
   8   0 -25   19.00    2.10   1
  -8   0  25   25.20    2.50   1
   8   0 -22    1.60    1.30   1
  -8   0  22   -1.80    1.30   1
   8   0 -19  159.20    4.40   1
  -8   0  19  148.30    4.40   1
   8   0 -16  104.70    3.10   1
  -8   0  16  110.50    3.30   1
   8   0 -13    1.30    0.90   1
  -8   0  13    4.30    1.20   1
   8   0 -10  122.00    3.00   1
  -8   0  10  121.50    3.50   1
   8   0  -7   30.00    1.40   1
  -8   0   7   33.20    1.50   1
   8   0  -4  216.10    4.40   1
  -8   0   4  215.30    4.20   1
   8   0  -1    0.80    0.70   1
  -8   0   1    2.30    0.80   1
   8   0   2  181.20    3.70   1
  -8   0  -2  178.90    4.00   1
   8   0   5   19.70    1.10   1
  -8   0  -5   20.40    1.30   1
   8   0   8   68.10    2.00   1
  -8   0  -8   62.30    2.00   1
   8   0  11   18.30    1.30   1
  -8   0 -11   15.20    1.10   1
   8   0  14  128.30    3.60   1
  -8   0 -14  126.80    3.10   1
   8   0  17   51.50    2.50   1
  -8   0 -17   45.20    2.10   1
   8   0  20   18.20    1.80   1
  -8   0 -20   17.10    1.80   1
   8   0  23   46.40    3.20   1
  -8   0 -23   46.40    3.10   1
   8   0  26    3.50    1.60   1
  -8   0 -26    5.10    2.00   1
   9  -8 -25    7.20    2.20   1
  -9   8  25    3.90    2.10   1
   9  -8 -22   12.60    2.00   1
  -9   8  22   13.50    2.00   1
   9  -8 -19    6.70    1.90   1
  -9   8  19    5.90    1.50   1
   9  -8 -16   20.90    1.70   1
  -9   8  16   17.00    1.80   1
   9  -8 -13   24.60    1.60   1
  -9   8  13   25.60    1.60   1
   9  -8 -10    3.20    1.00   1
  -9   8  10    3.60    1.30   1
   9  -8  -7    2.60    0.90   1
  -9   8   7    2.60    0.90   1
   9  -8  -4    8.90    1.00   1
  -9   8   4    7.90    1.00   1
   9  -8  -1    7.40    1.10   1
  -9   8   1    7.50    1.00   1
   9  -8   2    2.70    0.80   1
  -9   8  -2    4.80    0.90   1
   9  -8   5   20.00    1.30   1
  -9   8  -5   19.00    1.20   1
   9  -8   8    0.90    0.90   1
  -9   8  -8    0.90    0.80   1
   9  -8  11   18.60    1.40   1
  -9   8 -11   15.10    1.20   1
   9  -8  14    7.30    1.30   1
  -9   8 -14    8.40    1.00   1
   9  -8  17   22.00    2.00   1
  -9   8 -17   22.80    1.60   1
   9  -8  20   17.00    1.80   1
  -9   8 -20   18.10    1.70   1
   9  -8  23    4.30    1.50   1
  -9   8 -23    5.30    1.70   1
   9  -8  26   10.60    2.80   1
  -9   8 -26    7.60    2.20   1
   9  -7 -26    2.50    1.90   1
  -9   7  26    6.30    1.90   1
   9  -7 -23   21.50    2.40   1
  -9   7  23   20.80    2.10   1
   9  -7 -20   25.70    2.70   1
  -9   7  20   28.30    2.60   1
   9  -7 -17   12.30    1.60   1
  -9   7  17   13.50    1.70   1
   9  -7 -14   15.10    1.50   1
  -9   7  14   15.60    1.50   1
   9  -7 -11   11.60    1.20   1
  -9   7  11   11.20    1.20   1
   9  -7  -8   75.30    2.80   1
  -9   7   8   72.20    2.40   1
   9  -7  -5   -0.10    0.70   1
  -9   7   5    1.50    1.00   1
   9  -7  -2   66.60    2.00   1
  -9   7   2   67.50    2.60   1
   9  -7   1    7.30    0.80   1
  -9   7  -1    8.00    1.20   1
   9  -7   4   42.90    1.50   1
  -9   7  -4   40.40    1.80   1
   9  -7   7    8.10    1.00   1
  -9   7  -7    7.60    1.00   1
   9  -7  10   28.60    1.50   1
  -9   7 -10   30.00    1.40   1
   9  -7  13   28.70    1.70   1
  -9   7 -13   30.70    1.50   1
   9  -7  16   14.10    1.80   1
  -9   7 -16   15.00    1.60   1
   9  -7  19   19.50    2.20   1
  -9   7 -19   21.70    1.70   1
   9  -7  22   11.90    2.00   1
  -9   7 -22   14.40    1.90   1
   9  -7  25   55.40    3.20   1
  -9   7 -25   59.90    3.30   1
   9  -6 -27    7.10    2.00   1
  -9   6  27   11.70    1.90   1
   9  -6 -24  119.60    5.30   1
  -9   6  24  116.30    4.70   1
   9  -6 -21    2.20    2.00   1
  -9   6  21   -0.10    2.00   1
   9  -6 -18   70.90    3.20   1
  -9   6  18   65.90    3.10   1
   9  -6 -15    7.40    1.30   1
  -9   6  15    9.30    1.30   1
   9  -6 -12  306.10    6.70   1
  -9   6  12  315.00    7.00   1
   9  -6  -9    3.00    0.80   1
  -9   6   9    4.50    1.10   1
   9  -6  -6  175.40    3.90   1
  -9   6   6  166.30    4.30   1
   9  -6  -3   32.20    1.30   1
  -9   6   3   32.90    1.50   1
   9  -6   0  252.90    4.90   1
  -9   6   0  240.00    5.70   1
   9  -6   3   26.90    1.40   1
  -9   6  -3   25.50    1.40   1
   9  -6   6  169.70    4.10   1
  -9   6  -6  166.60    4.00   1
   9  -6   9   24.80    1.40   1
  -9   6  -9   26.00    1.30   1
   9  -6  12  159.10    5.20   1
  -9   6 -12  162.50    3.80   1
   9  -6  15   16.20    1.40   1
  -9   6 -15   17.60    1.20   1
   9  -6  18  171.70    6.20   1
  -9   6 -18  177.00    5.20   1
   9  -6  21   28.40    2.50   1
  -9   6 -21   29.00    1.90   1
   9  -6  24   51.70    3.00   1
  -9   6 -24   50.40    2.90   1
   9  -6  27    4.50    1.80   1
  -9   6 -27    7.40    1.80   1
   9  -5 -28   46.30    3.60   1
  -9   5  28   44.80    3.10   1
   9  -5 -25    8.30    1.70   1
  -9   5  25    9.00    1.60   1
   9  -5 -22   50.70    3.20   1
  -9   5  22   54.50    3.60   1
   9  -5 -19   33.90    2.10   1
  -9   5  19   29.40    2.00   1
   9  -5 -16  162.20    5.20   1
  -9   5  16  171.20    5.00   1
   9  -5 -13   18.60    1.20   1
  -9   5  13   21.50    1.80   1
   9  -5 -10   98.40    2.60   1
  -9   5  10   95.50    2.90   1
   9  -5  -7   45.20    1.60   1
  -9   5   7   47.60    1.70   1
   9  -5  -4   53.60    1.90   1
  -9   5   4   56.90    1.80   1
   9  -5  -1   80.40    2.30   1
  -9   5   1   82.90    2.40   1
   9  -5   2   34.00    1.80   1
  -9   5  -2   32.30    1.40   1
   9  -5   5   52.40    2.10   1
  -9   5  -5   46.90    1.90   1
   9  -5   8    8.90    0.90   1
  -9   5  -8    8.80    1.00   1
   9  -5  11   56.80    2.40   1
  -9   5 -11   59.50    1.90   1
   9  -5  14    4.40    1.00   1
  -9   5 -14    5.60    1.00   1
   9  -5  17   75.70    3.60   1
  -9   5 -17   79.20    2.80   1
   9  -5  20   26.50    2.50   1
  -9   5 -20   25.40    1.70   1
   9  -5  23   28.00    2.60   1
  -9   5 -23   29.70    2.70   1
   9  -5  26   22.60    2.10   1
  -9   5 -26   20.30    2.20   1
   9  -5  29   16.40    2.10   1
  -9   5 -29   13.20    2.30   1
   9  -4 -29   13.90    2.20   1
  -9   4  29   12.30    2.70   1
   9  -4 -26   19.20    2.30   1
  -9   4  26   21.80    2.60   1
   9  -4 -23   25.10    2.10   1
  -9   4  23   30.90    2.40   1
   9  -4 -20   28.30    1.50   1
  -9   4  20   25.30    2.30   1
   9  -4 -17   84.40    2.40   1
  -9   4  17   82.70    2.80   1
   9  -4 -14    3.80    0.80   1
  -9   4  14    3.30    1.10   1
   9  -4 -11   60.20    1.90   1
  -9   4  11   55.90    1.90   1
   9  -4  -8    9.00    1.10   1
  -9   4   8    9.80    1.00   1
   9  -4  -5   48.80    1.60   1
  -9   4   5   53.60    1.90   1
   9  -4  -2   35.00    2.50   1
  -9   4   2   31.40    1.40   1
   9  -4   1   76.90    2.90   1
  -9   4  -1   83.00    2.30   1
   9  -4   4   53.20    2.30   1
  -9   4  -4   55.00    1.80   1
   9  -4   7   46.10    1.80   1
  -9   4  -7   48.70    1.50   1
   9  -4  10   96.00    2.70   1
  -9   4 -10   91.40    2.60   1
   9  -4  13   17.20    1.20   1
  -9   4 -13   19.60    1.20   1
   9  -4  16  169.20    4.90   1
  -9   4 -16  166.40    4.40   1
   9  -4  19   32.70    1.90   1
  -9   4 -19   29.70    2.10   1
   9  -4  22   51.20    2.80   1
  -9   4 -22   60.10    2.70   1
   9  -4  25    8.20    1.80   1
  -9   4 -25    9.30    1.80   1
   9  -4  28   53.40    3.30   1
  -9   4 -28   54.20    3.30   1
   9  -3 -27    1.80    1.40   1
  -9   3  27    2.30    1.80   1
   9  -3 -24   54.50    3.40   1
  -9   3  24   50.20    3.10   1
   9  -3 -21   31.70    1.80   1
  -9   3  21   28.60    1.90   1
   9  -3 -18  178.70    4.20   1
  -9   3  18  183.60    5.10   1
   9  -3 -15   17.80    1.20   1
  -9   3  15   16.10    1.30   1
   9  -3 -12  156.40    3.50   1
  -9   3  12  156.20    3.70   1
   9  -3  -9   25.30    1.20   1
  -9   3   9   28.20    1.40   1
   9  -3  -6  159.80    4.10   1
  -9   3   6  164.50    4.00   1
   9  -3  -3   28.40    1.60   1
  -9   3   3   25.10    1.30   1
   9  -3   0  249.90    5.20   1
  -9   3   0  243.30    4.90   1
   9  -3   3   31.10    1.40   1
  -9   3  -3   32.30    1.40   1
   9  -3   6  183.80    3.70   1
  -9   3  -6  181.70    4.10   1
   9  -3   9    4.10    0.80   1
  -9   3  -9    3.20    1.00   1
   9  -3  12  317.90    6.70   1
  -9   3 -12  320.20    5.80   1
   9  -3  15    8.70    1.10   1
  -9   3 -15    7.40    1.20   1
   9  -3  18   72.40    2.70   1
  -9   3 -18   73.20    2.60   1
   9  -3  21    2.50    1.30   1
  -9   3 -21    2.20    1.40   1
   9  -3  24  107.50    4.20   1
  -9   3 -24  108.30    4.70   1
   9  -3  27    8.80    1.70   1
  -9   3 -27   12.30    2.50   1
   9  -2 -25   53.90    3.50   1
  -9   2  25   59.60    3.30   1
   9  -2 -22   15.70    1.70   1
  -9   2  22   15.30    2.10   1
   9  -2 -19   22.80    1.40   1
  -9   2  19   23.70    1.70   1
   9  -2 -16   16.60    1.20   1
  -9   2  16   14.70    1.60   1
   9  -2 -13   28.60    1.50   1
  -9   2  13   30.00    1.70   1
   9  -2 -10   29.50    1.40   1
  -9   2  10   26.60    1.60   1
   9  -2  -7    8.00    1.00   1
  -9   2   7    6.70    1.00   1
   9  -2  -4   40.40    1.70   1
  -9   2   4   42.90    1.70   1
   9  -2  -1    8.60    1.20   1
  -9   2   1    6.40    0.90   1
   9  -2   2   67.90    2.20   1
  -9   2  -2   72.80    2.30   1
   9  -2   5    2.10    0.90   1
  -9   2  -5    1.90    0.80   1
   9  -2   8   71.30    2.10   1
  -9   2  -8   72.60    2.20   1
   9  -2  11   13.60    1.10   1
  -9   2 -11   12.00    1.00   1
   9  -2  14   16.10    1.40   1
  -9   2 -14   18.60    1.40   1
   9  -2  17   11.10    1.60   1
  -9   2 -17   13.80    1.50   1
   9  -2  20   24.80    1.80   1
  -9   2 -20   24.10    2.10   1
   9  -2  23   24.30    2.30   1
  -9   2 -23   23.60    2.10   1
   9  -2  26    2.60    2.10   1
  -9   2 -26    1.50    2.30   1
   9  -1 -26    9.80    2.00   1
  -9   1  26   13.90    3.10   1
   9  -1 -23   -0.10    1.50   1
  -9   1  23    6.30    1.90   1
   9  -1 -20   16.10    1.60   1
  -9   1  20   15.40    2.00   1
   9  -1 -17   21.40    1.50   1
  -9   1  17   20.10    1.50   1
   9  -1 -14    8.80    1.00   1
  -9   1  14    8.30    1.20   1
   9  -1 -11   17.40    1.40   1
  -9   1  11   15.10    1.30   1
   9  -1  -8    1.10    0.80   1
  -9   1   8    1.90    0.90   1
   9  -1  -5   17.40    1.30   1
  -9   1   5   20.30    1.30   1
   9  -1  -2    2.70    1.70   1
  -9   1   2    3.70    1.00   1
   9  -1   1    7.00    1.30   1
  -9   1  -1    6.60    1.00   1
   9  -1   4   10.10    1.00   1
  -9   1  -4    8.50    1.10   1
   9  -1   7    3.30    0.80   1
  -9   1  -7    3.30    0.90   1
   9  -1  10    5.00    1.00   1
  -9   1 -10    3.90    0.90   1
   9  -1  13   28.10    1.90   1
  -9   1 -13   24.70    1.60   1
   9  -1  16   17.80    2.10   1
  -9   1 -16   15.90    1.60   1
   9  -1  19    7.50    1.70   1
  -9   1 -19    9.90    2.00   1
   9  -1  22   15.30    2.00   1
  -9   1 -22   10.70    1.90   1
   9  -1  25    8.20    1.90   1
  -9   1 -25   11.40    2.20   1
   9   0 -24   40.30    4.30   1
  -9   0  24   43.50    4.40   1
   9   0 -21    7.40    1.60   1
  -9   0  21    5.90    1.70   1
   9   0 -18   82.60    3.20   1
  -9   0  18   80.90    3.90   1
   9   0 -15    0.00    1.00   1
  -9   0  15   -0.20    1.20   1
   9   0 -12   79.80    2.70   1
  -9   0  12   83.80    2.90   1
   9   0  -9    0.60    0.90   1
  -9   0   9    0.70    1.00   1
   9   0  -6  129.60    3.90   1
  -9   0   6  134.20    3.60   1
   9   0  -3    0.80    1.10   1
  -9   0   3    2.90    0.90   1
   9   0   0  150.10    4.80   1
  -9   0   0  151.30    3.60   1
   9   0   3    4.60    1.50   1
  -9   0  -3    3.90    1.00   1
   9   0   6  165.10    5.10   1
  -9   0  -6  163.20    4.10   1
   9   0   9    3.50    1.00   1
  -9   0  -9    1.70    1.10   1
   9   0  12   90.70    3.60   1
  -9   0 -12   88.70    3.10   1
   9   0  15    6.90    1.40   1
  -9   0 -15    4.30    1.30   1
   9   0  18   62.90    3.10   1
  -9   0 -18   54.90    2.90   1
   9   0  21    4.50    1.60   1
  -9   0 -21    3.70    2.00   1
   9   0  24   66.30    3.80   1
  -9   0 -24   61.80    4.30   1
  10  -9 -20   17.00    2.80   1
 -10   9  20   13.60    2.30   1
  10  -9 -17   28.60    2.30   1
 -10   9  17   22.60    2.50   1
  10  -9 -14   31.00    2.20   1
 -10   9  14   28.90    2.60   1
  10  -9 -11   18.90    1.80   1
 -10   9  11   19.80    2.20   1
  10  -9  -8   99.20    3.10   1
 -10   9   8   95.80    4.00   1
  10  -9  -5    5.80    1.00   1
 -10   9   5    6.40    1.80   1
  10  -9  -2   96.00    3.10   1
 -10   9   2  100.70    4.40   1
  10  -9   1    0.40    1.10   1
 -10   9  -1    0.60    1.30   1
  10  -9   4  102.50    3.10   1
 -10   9  -4   95.70    3.70   1
  10  -9   7    8.20    1.30   1
 -10   9  -7    7.80    1.30   1
  10  -9  10   82.60    3.40   1
 -10   9 -10   81.30    3.20   1
  10  -9  13   54.30    2.80   1
 -10   9 -13   52.00    2.50   1
  10  -9  16   23.10    2.30   1
 -10   9 -16   21.90    1.90   1
  10  -9  19   21.00    2.30   1
 -10   9 -19   22.20    2.50   1
  10  -8 -21   -2.40    1.70   1
 -10   8  21    2.10    1.70   1
  10  -8 -18   31.80    2.90   1
 -10   8  18   35.00    2.60   1
  10  -8 -15   28.50    2.20   1
 -10   8  15   31.40    2.40   1
  10  -8 -12  126.20    4.10   1
 -10   8  12  126.40    4.50   1
  10  -8  -9   10.60    1.40   1
 -10   8   9   14.30    1.40   1
  10  -8  -6  137.20    3.70   1
 -10   8   6  140.80    4.20   1
  10  -8  -3   16.50    1.30   1
 -10   8   3   17.80    1.70   1
  10  -8   0  131.70    3.60   1
 -10   8   0  126.90    3.70   1
  10  -8   3   17.40    1.30   1
 -10   8  -3   17.90    1.40   1
  10  -8   6  210.30    5.60   1
 -10   8  -6  207.10    4.70   1
  10  -8   9   33.10    2.00   1
 -10   8  -9   33.70    1.80   1
  10  -8  12   21.00    1.80   1
 -10   8 -12   18.70    1.40   1
  10  -8  15    0.90    1.60   1
 -10   8 -15    4.30    1.60   1
  10  -8  18  212.40    8.00   1
 -10   8 -18  203.20    6.60   1
  10  -8  21    1.00    2.40   1
 -10   8 -21    5.40    1.90   1
  10  -7 -22   22.80    2.50   1
 -10   7  22   28.40    2.40   1
  10  -7 -19   17.10    2.20   1
 -10   7  19   24.00    2.20   1
  10  -7 -16   68.20    3.30   1
 -10   7  16   70.10    3.40   1
  10  -7 -13    7.70    1.30   1
 -10   7  13    8.40    1.30   1
  10  -7 -10   56.00    2.40   1
 -10   7  10   59.30    2.40   1
  10  -7  -7   19.70    1.50   1
 -10   7   7   21.70    1.60   1
  10  -7  -4   44.80    2.10   1
 -10   7   4   47.20    2.40   1
  10  -7  -1   65.00    2.30   1
 -10   7   1   60.10    2.50   1
  10  -7   2   27.40    1.40   1
 -10   7  -2   30.20    1.70   1
  10  -7   5   59.30    2.60   1
 -10   7  -5   58.20    2.40   1
  10  -7   8    1.30    1.10   1
 -10   7  -8    1.90    0.90   1
  10  -7  11   54.90    2.60   1
 -10   7 -11   51.20    1.80   1
  10  -7  14    4.80    2.00   1
 -10   7 -14    6.00    1.90   1
  10  -7  17   47.70    3.20   1
 -10   7 -17   44.80    3.00   1
  10  -7  20   29.00    2.90   1
 -10   7 -20   24.00    2.10   1
  10  -7  23    7.70    2.30   1
 -10   7 -23    5.90    1.70   1
  10  -6 -23    0.50    1.70   1
 -10   6  23    0.80    1.70   1
  10  -6 -20   13.40    2.00   1
 -10   6  20   11.60    1.80   1
  10  -6 -17   14.40    2.20   1
 -10   6  17   12.80    1.90   1
  10  -6 -14    8.70    1.40   1
 -10   6  14    8.30    1.30   1
  10  -6 -11    7.30    1.20   1
 -10   6  11    6.40    1.30   1
  10  -6  -8    1.90    1.00   1
 -10   6   8    4.30    1.20   1
  10  -6  -5   17.90    1.30   1
 -10   6   5   13.50    1.70   1
  10  -6  -2    7.50    1.10   1
 -10   6   2    7.30    1.30   1
  10  -6   1   14.80    1.40   1
 -10   6  -1   12.90    1.30   1
  10  -6   4    6.20    1.20   1
 -10   6  -4    6.80    1.10   1
  10  -6   7    1.90    1.00   1
 -10   6  -7    0.30    0.70   1
  10  -6  10    1.10    1.10   1
 -10   6 -10    4.80    1.10   1
  10  -6  13   11.60    1.70   1
 -10   6 -13   10.50    1.40   1
  10  -6  16   22.80    2.40   1
 -10   6 -16   23.80    1.90   1
  10  -6  19   11.30    2.00   1
 -10   6 -19   11.80    1.70   1
  10  -6  22    6.30    2.10   1
 -10   6 -22    6.00    1.70   1
  10  -6  25    9.30    2.10   1
 -10   6 -25    6.90    2.00   1
  10  -5 -24   43.80    3.80   1
 -10   5  24   46.40    3.90   1
  10  -5 -21    8.00    2.00   1
 -10   5  21    7.70    1.90   1
  10  -5 -18   92.10    4.00   1
 -10   5  18  100.20    3.80   1
  10  -5 -15   17.00    1.60   1
 -10   5  15   15.30    1.70   1
  10  -5 -12  143.50    3.80   1
 -10   5  12  147.50    4.80   1
  10  -5  -9    4.30    1.00   1
 -10   5   9    6.50    1.50   1
  10  -5  -6  216.80    5.70   1
 -10   5   6  218.00    6.50   1
  10  -5  -3    3.00    1.00   1
 -10   5   3    4.50    1.00   1
  10  -5   0  140.20    5.00   1
 -10   5   0  140.30    3.60   1
  10  -5   3    2.10    1.40   1
 -10   5  -3    1.70    0.90   1
  10  -5   6  216.30    5.60   1
 -10   5  -6  217.50    4.90   1
  10  -5   9    4.80    1.10   1
 -10   5  -9    3.70    1.00   1
  10  -5  12  146.40    4.70   1
 -10   5 -12  148.30    4.10   1
  10  -5  15   16.40    2.00   1
 -10   5 -15   17.60    1.60   1
  10  -5  18   88.20    4.50   1
 -10   5 -18   92.20    4.10   1
  10  -5  21    6.00    1.80   1
 -10   5 -21    6.00    1.50   1
  10  -5  24   41.20    3.00   1
 -10   5 -24   42.30    3.00   1
  10  -4 -25    4.50    2.00   1
 -10   4  25    6.00    2.00   1
  10  -4 -22    5.70    1.60   1
 -10   4  22    6.40    2.30   1
  10  -4 -19   13.10    1.60   1
 -10   4  19    8.70    1.70   1
  10  -4 -16   29.10    1.80   1
 -10   4  16   27.30    2.20   1
  10  -4 -13    8.30    1.30   1
 -10   4  13    7.80    1.60   1
  10  -4 -10    2.20    0.80   1
 -10   4  10    2.40    1.30   1
  10  -4  -7    1.80    0.90   1
 -10   4   7    3.30    1.20   1
  10  -4  -4    6.20    1.20   1
 -10   4   4    7.90    1.10   1
  10  -4  -1   13.40    1.50   1
 -10   4   1   14.50    1.20   1
  10  -4   2    8.90    1.70   1
 -10   4  -2    6.80    1.10   1
  10  -4   5   16.40    1.80   1
 -10   4  -5   16.90    1.40   1
  10  -4   8    1.20    1.00   1
 -10   4  -8    2.00    0.90   1
  10  -4  11    8.20    1.10   1
 -10   4 -11    6.40    1.00   1
  10  -4  14   10.50    1.70   1
 -10   4 -14   11.90    1.60   1
  10  -4  17   11.70    1.90   1
 -10   4 -17   11.70    1.60   1
  10  -4  20   13.60    2.00   1
 -10   4 -20   13.90    1.90   1
  10  -4  23    3.70    1.80   1
 -10   4 -23    0.00    1.70   1
  10  -3 -23    5.50    2.00   1
 -10   3  23    9.00    2.30   1
  10  -3 -20   23.40    2.00   1
 -10   3  20   22.30    2.00   1
  10  -3 -17   46.50    2.00   1
 -10   3  17   52.60    2.60   1
  10  -3 -14   12.10    1.20   1
 -10   3  14    8.60    1.50   1
  10  -3 -11   47.70    2.30   1
 -10   3  11   51.70    2.90   1
  10  -3  -8    1.60    1.00   1
 -10   3   8    0.30    0.90   1
  10  -3  -5   55.80    2.10   1
 -10   3   5   56.00    2.10   1
  10  -3  -2   31.70    2.10   1
 -10   3   2   32.00    1.70   1
  10  -3   1   63.00    3.10   1
 -10   3  -1   66.60    2.20   1
  10  -3   4   45.80    2.70   1
 -10   3  -4   49.40    1.90   1
  10  -3   7   20.00    1.90   1
 -10   3  -7   22.60    1.40   1
  10  -3  10   57.80    2.40   1
 -10   3 -10   55.20    2.00   1
  10  -3  13    9.90    1.40   1
 -10   3 -13    9.80    1.40   1
  10  -3  16   75.30    3.40   1
 -10   3 -16   72.70    2.90   1
  10  -3  19   23.10    2.50   1
 -10   3 -19   21.80    2.20   1
  10  -3  22   26.30    3.00   1
 -10   3 -22   27.40    2.40   1
  10  -2 -21    7.10    1.70   1
 -10   2  21    2.60    1.70   1
  10  -2 -18  188.90    5.40   1
 -10   2  18  194.30    5.90   1
  10  -2 -15    1.90    1.10   1
 -10   2  15    2.40    1.50   1
  10  -2 -12   17.20    1.60   1
 -10   2  12   18.90    1.50   1
  10  -2  -9   35.30    1.90   1
 -10   2   9   35.10    1.80   1
  10  -2  -6  206.10    5.40   1
 -10   2   6  201.00    4.70   1
  10  -2  -3   19.50    2.30   1
 -10   2   3   18.10    1.40   1
  10  -2   0  134.20    4.40   1
 -10   2   0  124.40    3.40   1
  10  -2   3   19.60    2.00   1
 -10   2  -3   19.50    1.40   1
  10  -2   6  142.10    5.10   1
 -10   2  -6  141.10    3.80   1
  10  -2   9   12.60    1.80   1
 -10   2  -9   13.30    1.30   1
  10  -2  12  122.90    4.90   1
 -10   2 -12  128.00    4.20   1
  10  -2  15   32.30    2.80   1
 -10   2 -15   29.10    1.90   1
  10  -2  18   28.60    2.70   1
 -10   2 -18   31.60    2.20   1
  10  -2  21    2.40    1.80   1
 -10   2 -21   -0.30    1.40   1
  10  -1 -19   24.40    2.50   1
 -10   1  19   18.00    2.40   1
  10  -1 -16   18.50    2.00   1
 -10   1  16   19.70    2.40   1
  10  -1 -13   56.00    2.60   1
 -10   1  13   58.60    2.60   1
  10  -1 -10   81.50    3.20   1
 -10   1  10   83.70    3.00   1
  10  -1  -7    7.30    1.40   1
 -10   1   7    8.70    1.40   1
  10  -1  -4  100.20    3.90   1
 -10   1   4   97.60    3.10   1
  10  -1  -1    1.00    1.50   1
 -10   1   1    1.00    1.20   1
  10  -1   2   86.70    4.00   1
 -10   1  -2   89.20    2.80   1
  10  -1   5    9.00    2.00   1
 -10   1  -5    5.30    1.10   1
  10  -1   8   94.50    4.90   1
 -10   1  -8   99.30    3.10   1
  10  -1  11   23.00    3.00   1
 -10   1 -11   21.10    1.70   1
  10  -1  14   36.40    3.80   1
 -10   1 -14   29.00    2.20   1
  10  -1  17   21.20    2.40   1
 -10   1 -17   21.40    1.90   1
  10  -1  20   14.00    2.80   1
 -10   1 -20   15.20    2.30   1
  10   0 -17    1.80    1.60   1
 -10   0  17    0.40    1.80   1
  10   0 -14   11.30    1.80   1
 -10   0  14   10.80    1.90   1
  10   0 -11   16.10    1.70   1
 -10   0  11   15.00    1.70   1
  10   0  -8    4.10    1.50   1
 -10   0   8    5.30    1.40   1
  10   0  -5    0.20    1.30   1
 -10   0   5    2.70    1.30   1
  10   0  -2    1.70    1.40   1
 -10   0   2   -0.60    1.30   1
  10   0   1    7.50    1.80   1
 -10   0  -1    5.20    1.30   1
  10   0   4    0.80    1.70   1
 -10   0  -4    0.90    1.20   1
  10   0   7   12.00    2.30   1
 -10   0  -7   10.30    1.50   1
  10   0  10   15.20    2.90   1
 -10   0 -10   16.10    1.70   1
  10   0  13   -0.20    2.10   1
 -10   0 -13   -0.40    1.30   1
  10   0  16    1.80    2.70   1
 -10   0 -16    1.90    1.70   1
  11 -10 -12   76.70    4.00   1
 -11  10  12   74.80    5.40   1
  11 -10  -9   19.60    2.10   1
 -11  10   9   19.00    3.50   1
  11 -10  -6   33.10    2.20   1
 -11  10   6   32.60    2.90   1
  11 -10  -3   12.70    1.60   1
 -11  10   3   10.70    2.20   1
  11 -10   0  100.60    4.10   1
 -11  10   0   99.20    4.30   1
  11 -10   3    5.20    1.70   1
 -11  10  -3   10.40    1.90   1
  11 -10   6   62.00    3.10   1
 -11  10  -6   57.80    3.00   1
  11 -10   9    6.30    1.80   1
 -11  10  -9    4.60    1.50   1
  11 -10  12  108.90    5.00   1
 -11  10 -12  106.70    5.50   1
  11  -9 -16    4.80    1.90   1
 -11   9  16   10.50    2.50   1
  11  -9 -13    6.00    1.70   1
 -11   9  13    5.20    2.50   1
  11  -9 -10    6.60    1.80   1
 -11   9  10    9.20    2.60   1
  11  -9  -7   26.70    2.10   1
 -11   9   7   22.30    2.50   1
  11  -9  -4    2.60    1.50   1
 -11   9   4    0.40    1.80   1
  11  -9  -1   13.80    2.10   1
 -11   9   1   15.20    2.10   1
  11  -9   2    0.50    1.50   1
 -11   9  -2    2.80    1.60   1
  11  -9   5    8.50    1.60   1
 -11   9  -5    8.10    1.60   1
  11  -9   8    7.60    1.80   1
 -11   9  -8    5.50    1.40   1
  11  -9  11    9.50    2.70   1
 -11   9 -11   17.20    2.40   1
  11  -9  14   16.30    2.60   1
 -11   9 -14   17.70    2.50   1
  11  -8 -17   14.30    2.30   1
 -11   8  17   14.50    2.10   1
  11  -8 -14    1.60    1.60   1
 -11   8  14    4.50    1.80   1
  11  -8 -11    6.50    1.90   1
 -11   8  11    7.90    1.80   1
  11  -8  -8    2.50    1.40   1
 -11   8   8    5.30    1.40   1
  11  -8  -5    1.30    1.40   1
 -11   8   5    2.20    1.30   1
  11  -8  -2   26.40    2.10   1
 -11   8   2   29.80    1.90   1
  11  -8   1   -1.30    1.40   1
 -11   8  -1    0.70    1.20   1
  11  -8   4   13.30    1.70   1
 -11   8  -4   13.00    1.50   1
  11  -8   7    3.70    2.00   1
 -11   8  -7    1.10    1.30   1
  11  -8  10    3.90    1.80   1
 -11   8 -10    4.20    1.30   1
  11  -8  13    1.10    1.70   1
 -11   8 -13    0.40    1.40   1
  11  -8  16   11.70    2.40   1
 -11   8 -16   10.60    1.80   1
  11  -8  19   27.10    4.20   1
 -11   8 -19   23.00    3.00   1
  11  -7 -18  131.70    5.90   1
 -11   7  18  141.10    5.80   1
  11  -7 -15   16.50    2.00   1
 -11   7  15   17.50    2.00   1
  11  -7 -12   17.90    1.70   1
 -11   7  12   16.80    1.80   1
  11  -7  -9   30.20    2.10   1
 -11   7   9   24.60    2.00   1
  11  -7  -6  171.80    4.90   1
 -11   7   6  179.20    5.90   1
  11  -7  -3   21.30    2.00   1
 -11   7   3   22.30    1.90   1
  11  -7   0  116.50    4.30   1
 -11   7   0  121.50    3.90   1
  11  -7   3   22.70    2.30   1
 -11   7  -3   20.20    1.60   1
  11  -7   6  148.20    5.60   1
 -11   7  -6  150.50    4.40   1
  11  -7   9    4.70    1.50   1
 -11   7  -9    7.00    1.30   1
  11  -7  12  122.30    6.20   1
 -11   7 -12  128.50    4.80   1
  11  -7  15   21.10    2.50   1
 -11   7 -15   27.60    2.40   1
  11  -7  18   44.60    3.40   1
 -11   7 -18   45.20    2.80   1
  11  -6 -19    8.60    2.20   1
 -11   6  19    9.70    2.20   1
  11  -6 -16   23.70    2.10   1
 -11   6  16   22.20    1.90   1
  11  -6 -13    5.80    1.30   1
 -11   6  13    8.20    1.60   1
  11  -6 -10   59.10    2.80   1
 -11   6  10   59.50    2.90   1
  11  -6  -7   15.10    1.50   1
 -11   6   7   15.20    1.70   1
  11  -6  -4   43.60    2.50   1
 -11   6   4   44.50    2.40   1
  11  -6  -1   18.00    1.90   1
 -11   6   1   16.60    1.60   1
  11  -6   2   35.40    2.90   1
 -11   6  -2   35.70    2.10   1
  11  -6   5   19.00    2.10   1
 -11   6  -5   22.30    1.70   1
  11  -6   8   31.70    2.50   1
 -11   6  -8   33.60    2.00   1
  11  -6  11   49.50    3.90   1
 -11   6 -11   52.20    2.90   1
  11  -6  14    9.10    2.70   1
 -11   6 -14   12.10    1.80   1
  11  -6  17   16.30    2.20   1
 -11   6 -17   19.40    1.90   1
  11  -6  20   11.60    2.30   1
 -11   6 -20    3.90    1.70   1
  11  -5 -20    1.80    1.90   1
 -11   5  20    4.30    1.70   1
  11  -5 -17   15.70    1.90   1
 -11   5  17   18.00    2.20   1
  11  -5 -14   11.00    1.70   1
 -11   5  14   11.70    2.00   1
  11  -5 -11   53.20    2.50   1
 -11   5  11   56.10    3.20   1
  11  -5  -8   30.20    2.00   1
 -11   5   8   28.00    2.40   1
  11  -5  -5   23.80    1.60   1
 -11   5   5   22.20    1.90   1
  11  -5  -2   33.80    2.10   1
 -11   5   2   36.30    2.20   1
  11  -5   1   17.30    2.00   1
 -11   5  -1   18.60    1.80   1
  11  -5   4   47.30    2.60   1
 -11   5  -4   43.30    2.00   1
  11  -5   7   18.30    1.90   1
 -11   5  -7   16.10    1.50   1
  11  -5  10   59.90    3.70   1
 -11   5 -10   63.80    3.20   1
  11  -5  13    5.60    2.20   1
 -11   5 -13    9.00    1.80   1
  11  -5  16   24.90    3.00   1
 -11   5 -16   20.00    2.00   1
  11  -5  19    7.60    2.00   1
 -11   5 -19    9.70    1.90   1
  11  -4 -18   42.80    3.00   1
 -11   4  18   47.50    3.90   1
  11  -4 -15   23.20    2.10   1
 -11   4  15   21.80    2.10   1
  11  -4 -12  118.40    4.50   1
 -11   4  12  123.70    4.90   1
  11  -4  -9    7.50    1.40   1
 -11   4   9    5.40    1.50   1
  11  -4  -6  157.90    4.20   1
 -11   4   6  147.50    4.70   1
  11  -4  -3   23.40    1.60   1
 -11   4   3   21.20    1.80   1
  11  -4   0  119.80    4.20   1
 -11   4   0  111.70    3.60   1
  11  -4   3   21.50    2.10   1
 -11   4  -3   20.40    1.60   1
  11  -4   6  184.70    5.80   1
 -11   4  -6  183.00    4.50   1
  11  -4   9   24.20    2.40   1
 -11   4  -9   24.70    1.80   1
  11  -4  12   19.30    2.50   1
 -11   4 -12   20.90    2.00   1
  11  -4  15   11.80    2.10   1
 -11   4 -15   10.80    1.50   1
  11  -4  18  151.20    8.00   1
 -11   4 -18  144.00    5.90   1
  11  -3 -19   29.80    5.50   1
 -11   3  19   23.90    2.90   1
  11  -3 -16   13.10    1.90   1
 -11   3  16   12.00    2.10   1
  11  -3 -13   -1.60    1.30   1
 -11   3  13   -0.10    1.60   1
  11  -3 -10    3.40    1.20   1
 -11   3  10    3.30    1.50   1
  11  -3  -7   -0.10    1.10   1
 -11   3   7    3.00    1.50   1
  11  -3  -4   14.60    1.50   1
 -11   3   4   13.20    1.30   1
  11  -3  -1   -2.40    1.50   1
 -11   3   1    0.40    1.00   1
  11  -3   2   29.30    2.10   1
 -11   3  -2   29.70    1.80   1
  11  -3   5   -0.30    2.10   1
 -11   3  -5    4.40    1.20   1
  11  -3   8    3.60    2.80   1
 -11   3  -8    4.70    1.40   1
  11  -3  11    8.00    2.70   1
 -11   3 -11    5.50    1.40   1
  11  -3  14    4.60    2.60   1
 -11   3 -14   -2.30    1.40   1
  11  -3  17   14.50    3.10   1
 -11   3 -17   12.40    1.80   1
  11  -2 -14   16.30    1.80   1
 -11   2  14   15.30    2.00   1
  11  -2 -11   10.60    1.60   1
 -11   2  11   11.10    1.80   1
  11  -2  -8    5.20    1.40   1
 -11   2   8    5.00    1.50   1
  11  -2  -5    7.50    1.90   1
 -11   2   5    9.10    1.50   1
  11  -2  -2    5.90    1.60   1
 -11   2   2    2.70    1.30   1
  11  -2   1    9.20    2.20   1
 -11   2  -1   13.80    1.50   1
  11  -2   4   -2.00    1.70   1
 -11   2  -4    1.00    1.20   1
  11  -2   7   23.80    3.10   1
 -11   2  -7   27.10    2.00   1
  11  -2  10    1.40    2.50   1
 -11   2 -10    2.40    1.40   1
  11  -2  13    3.30    2.40   1
 -11   2 -13    4.10    1.70   1
  11  -2  16   -0.90    3.20   1
 -11   2 -16    4.30    1.70   1
  11  -1 -12   96.00    4.30   1
 -11   1  12  112.50    5.10   1
  11  -1  -9    4.70    1.50   1
 -11   1   9    7.10    1.60   1
  11  -1  -6   62.60    3.10   1
 -11   1   6   56.00    2.70   1
  11  -1  -3    7.80    1.60   1
 -11   1   3    7.00    1.50   1
  11  -1   0   97.60    5.00   1
 -11   1   0   94.30    3.60   1
  11  -1   3    7.30    2.10   1
 -11   1  -3   14.40    1.60   1
  11  -1   6   31.10    3.40   1
 -11   1  -6   31.20    2.30   1
  11  -1   9   11.60    3.10   1
 -11   1  -9   15.70    1.80   1
  11  -1  12   70.00    6.30   1
 -11   1 -12   78.80    3.60   1
  11   0  -4   20.70    2.20   1
 -11   0   4   24.50    2.50   1
  11   0  -1   -0.30    1.80   1
 -11   0   1    0.50    1.70   1
  11   0   2   28.40    3.40   1
 -11   0  -2   26.10    2.40   1
  11   0   5   -3.00    3.30   1
 -11   0  -5    1.60    1.90   1
  12  -9  -9   38.90    3.20   1
 -12   9   9   34.10    3.90   1
  12  -9  -6   43.60    2.90   1
 -12   9   6   47.60    4.30   1
  12  -9  -3   40.30    3.00   1
 -12   9   3   37.20    2.90   1
  12  -9   0  125.80    5.70   1
 -12   9   0  146.50    5.80   1
  12  -9   3   21.40    2.40   1
 -12   9  -3   17.60    2.30   1
  12  -9   6   46.70    3.50   1
 -12   9  -6   50.70    3.50   1
  12  -9   9   14.00    2.80   1
 -12   9  -9    5.80    2.50   1
  12  -8 -10   17.10    2.90   1
 -12   8  10   12.70    2.80   1
  12  -8  -7    5.00    1.80   1
 -12   8   7    2.00    1.70   1
  12  -8  -4   16.40    2.00   1
 -12   8   4   16.50    1.80   1
  12  -8  -1    6.10    1.70   1
 -12   8   1    7.20    1.90   1
  12  -8   2    5.10    1.80   1
 -12   8  -2    3.30    1.90   1
  12  -8   5   17.90    2.40   1
 -12   8  -5   20.50    2.40   1
  12  -8   8   17.80    3.10   1
 -12   8  -8   12.70    2.30   1
  12  -8  11    4.30    2.60   1
 -12   8 -11    5.70    2.20   1
  12  -7 -14    9.40    2.30   1
 -12   7  14   15.30    2.20   1
  12  -7 -11    6.20    2.10   1
 -12   7  11    3.70    2.10   1
  12  -7  -8   13.40    1.90   1
 -12   7   8   12.70    2.20   1
  12  -7  -5    4.40    1.70   1
 -12   7   5   -0.90    1.50   1
  12  -7  -2   25.50    2.90   1
 -12   7   2   28.60    2.20   1
  12  -7   1    3.40    1.90   1
 -12   7  -1    2.70    1.50   1
  12  -7   4   21.10    2.50   1
 -12   7  -4   22.00    2.20   1
  12  -7   7    5.90    2.50   1
 -12   7  -7    4.70    1.70   1
  12  -7  10    8.20    2.50   1
 -12   7 -10    5.70    1.70   1
  12  -7  13    6.20    2.50   1
 -12   7 -13    4.50    2.10   1
  12  -6 -12  151.60    6.00   1
 -12   6  12  141.50    6.20   1
  12  -6  -9    5.50    1.80   1
 -12   6   9    6.40    1.70   1
  12  -6  -6    8.50    1.60   1
 -12   6   6    9.60    1.80   1
  12  -6  -3    2.00    1.40   1
 -12   6   3    3.50    1.50   1
  12  -6   0  229.00    7.10   1
 -12   6   0  239.50    7.10   1
  12  -6   3   -0.90    1.70   1
 -12   6  -3   -0.30    1.20   1
  12  -6   6    8.30    2.00   1
 -12   6  -6   10.70    1.70   1
  12  -6   9    0.10    2.10   1
 -12   6  -9    3.40    2.00   1
  12  -6  12  154.40    7.00   1
 -12   6 -12  150.40    5.40   1
  12  -5 -13    9.00    2.10   1
 -12   5  13    5.60    2.10   1
  12  -5 -10    2.70    1.60   1
 -12   5  10    7.60    1.80   1
  12  -5  -7    5.60    1.60   1
 -12   5   7    8.40    2.00   1
  12  -5  -4   15.50    2.00   1
 -12   5   4   21.00    2.10   1
  12  -5  -1    0.40    1.60   1
 -12   5   1    1.80    1.30   1
  12  -5   2   22.30    2.40   1
 -12   5  -2   27.60    2.20   1
  12  -5   5    1.40    1.50   1
 -12   5  -5    2.60    1.30   1
  12  -5   8    9.90    2.70   1
 -12   5  -8   17.50    2.00   1
  12  -5  11   10.50    3.60   1
 -12   5 -11    5.00    1.80   1
  12  -5  14    4.00    6.90   1
 -12   5 -14   12.50    2.40   1
  12  -4 -11    2.20    1.60   1
 -12   4  11    6.40    2.00   1
  12  -4  -8   10.30    1.90   1
 -12   4   8   15.30    2.00   1
  12  -4  -5   21.80    2.00   1
 -12   4   5   24.00    2.20   1
  12  -4  -2    5.40    1.50   1
 -12   4   2    6.60    1.70   1
  12  -4   1    9.30    2.40   1
 -12   4  -1    8.10    1.50   1
  12  -4   4   16.50    2.60   1
 -12   4  -4   14.20    1.80   1
  12  -4   7   -0.60    2.60   1
 -12   4  -7    3.10    1.80   1
  12  -4  10   13.20    3.10   1
 -12   4 -10   14.90    1.80   1
  12  -3  -9    9.70    1.70   1
 -12   3   9    7.30    2.00   1
  12  -3  -6   46.10    2.70   1
 -12   3   6   50.90    3.10   1
  12  -3  -3   22.80    2.00   1
 -12   3   3   24.40    2.20   1
  12  -3   0  132.80    6.40   1
 -12   3   0  132.20    5.20   1
  12  -3   3   36.70    3.40   1
 -12   3  -3   44.10    2.80   1
  12  -3   6   41.50    4.10   1
 -12   3  -6   42.70    2.50   1
  12  -3   9   34.80    7.10   1
 -12   3  -9   40.20    2.90   1
   0   0   0
;
_shelx_hkl_checksum     19592
_shelx_res_file
;
TITL csgahas in R32 = CsGa(HAsO4)2
    shelx.res
    created by SHELXL-2016/6 at 13:20:12 on 23-Jan-2019
REM tiny hexagonal platelets + prisms of csgapris
REM related to R-3c-type M(I)M(III)(HAsO4)2
CELL 0.71073   8.481   8.481  27.050  90.00  90.00 120.00
ZERR    9.00   0.001   0.001   0.005   0.00   0.00   0.00
LATT -3
SYMM -Y, X-Y, Z
SYMM -X+Y, -X, Z
SYMM Y, X, -Z
SYMM X-Y, -Y, -Z
SYMM -X, -X+Y, -Z
SFAC O GA AS CS H
UNIT 72 9 18 9 18
acta
temp 20
size 0.01 0.03 0.03
DFIX 0.9 0.04 O4 H
EQIV $1 -x+y+1, -x+1, z
HTAB O4 O3_$1
bond $H
L.S. 20
BOND
FMAP 2
PLAN 20
omit -1 1 1
twin
SUMP 1.0 0.0001 1.0 2.0 1.0 3.0
EADP As AsB
EADP O2 O2b
EADP O3 O3B
EADP O4 O4B
WGHT    0.019400    2.615200
EXTI    0.000406
BASF   0.46438
FVAR       0.06173   0.94605   0.05396
MOLE   1
O1    1    0.222542    0.103879    0.040387    11.00000    0.01227    0.02528 =
         0.01011   -0.00561   -0.00400    0.00899
Part 1
CS1   4    0.333333    0.666667    0.166667    10.16667    0.03134    0.03134 =
         0.01884    0.00000    0.00000    0.01567
CS2   4    0.333333    0.666667    0.000464    10.33333    0.02470    0.02470 =
         0.01374    0.00000    0.00000    0.01235
GA1   2    0.000000    0.000000    0.174395    10.33333    0.00859    0.00859 =
         0.00656    0.00000    0.00000    0.00430
GA2   2    0.000000    0.000000    0.000000    10.16667    0.00877    0.00877 =
         0.00620    0.00000    0.00000    0.00438
AS    3    0.296534    0.223795    0.092188    21.00000    0.00777    0.01075 =
         0.00680    0.00020   -0.00031    0.00446
O2    1    0.146541    0.215229    0.133475    21.00000    0.01066    0.01272 =
         0.00973    0.00075    0.00445    0.00601
O3    1    0.456621    0.181124    0.115411    21.00000    0.01102    0.01379 =
         0.01039   -0.00290   -0.00289    0.00781
O4    1    0.413503    0.452141    0.075098    21.00000    0.01030    0.01226 =
         0.02072    0.00521   -0.00131    0.00422
Part 2
ASB   3    0.298388    0.070973    0.092274    31.00000    0.00777    0.01075 =
         0.00680    0.00020   -0.00031    0.00446
O2B   1    0.080792    0.213385    0.133880    31.00000    0.01066    0.01272 =
         0.00973    0.00075    0.00445    0.00601
O3B   1    0.456951    0.264529    0.116969    31.00000    0.01102    0.01379 =
         0.01039   -0.00290   -0.00289    0.00781
O4B   1    0.549096    0.586560    0.077091    31.00000    0.01030    0.01226 =
         0.02072    0.00521   -0.00131    0.00422
Part 0
H     5    0.509983    0.474426    0.087357    11.00000    0.01727
HKLF 4
REM  csgahas in R32 = CsGa(HAsO4)2
REM R1 =  0.0194 for    1283 Fo > 4sig(Fo)  and  0.0225 for all    1375 data
REM     76 parameters refined using      2 restraints
END
WGHT      0.0195      2.7170
REM Highest difference peak  0.719,  deepest hole -0.736,  1-sigma level  0.149
Q1    1   0.3927  0.7816 -0.0290  11.00000  0.05    0.72
Q2    1   0.2573  0.5906  0.1667  10.50000  0.05    0.70
Q3    1   0.6051  0.5504  0.0925  11.00000  0.05    0.65
Q4    1   0.3208  0.3416  0.0628  11.00000  0.05    0.58
Q5    1   0.0000  0.0000  0.1525  10.33333  0.05    0.57
Q6    1   0.1663  0.2143  0.0505  11.00000  0.05    0.57
Q7    1   0.1843  0.3432  0.0566  11.00000  0.05    0.54
Q8    1   0.4417  0.3673  0.0640  11.00000  0.05    0.54
Q9    1   0.4070  0.5448  0.0971  11.00000  0.05    0.51
Q10   1   0.2756  0.2211  0.0636  11.00000  0.05    0.50
Q11   1   0.4417  0.3988  0.0954  11.00000  0.05    0.50
Q12   1   0.2449 -0.0816  0.0846  11.00000  0.05    0.50
Q13   1   0.4886  0.6124  0.0539  11.00000  0.05    0.49
Q14   1   0.3216  0.1373  0.0614  11.00000  0.05    0.48
Q15   1   0.1783  0.0962  0.0569  11.00000  0.05    0.47
Q16   1   0.5414  0.3603  0.0547  11.00000  0.05    0.47
Q17   1   0.2966  0.8266  0.1537  11.00000  0.05    0.47
Q18   1   0.1005  0.1062  0.1446  11.00000  0.05    0.46
Q19   1   0.0000  0.1089  0.0000  10.50000  0.05    0.45
Q20   1   0.5462  0.8148  0.0023  11.00000  0.05    0.45
;
_shelx_res_checksum     53665
