# Supplementary material for: CsGa(HAsO4)2, the first Ga representative of the RbAl(HAsO4)2 structure type
Source: Acta Crystallogr E Crystallogr Commun. 2019 Feb 8;75(Pt 3):346–9. doi: 10.1107/S2056989019002081 (PMC6399695; doi:10.1107/S2056989019002081)
Supplement: Supplementary file 2 [file e-75-00346-Isup2.hkl]

data_I                                                                          
_shelx_title ' csgahas in R32 = CsGa(HAsO4)2'                                   
_shelx_refln_list_code          4                                               
_shelx_F_calc_maximum      874.63                                               
_exptl_crystal_F_000      1962.00                                               
_reflns_d_resolution_high  0.6606                                               
                                                                                
loop_                                                                           
 _space_group_symop_operation_xyz                                               
 'x, y, z'                                                                      
 '-y, x-y, z'                                                                   
 '-x+y, -x, z'                                                                  
 'y, x, -z'                                                                     
 'x-y, -y, -z'                                                                  
 '-x, -x+y, -z'                                                                 
 'x+2/3, y+1/3, z+1/3'                                                          
 '-y+2/3, x-y+1/3, z+1/3'                                                       
 '-x+y+2/3, -x+1/3, z+1/3'                                                      
 'y+2/3, x+1/3, -z+1/3'                                                         
 'x-y+2/3, -y+1/3, -z+1/3'                                                      
 '-x+2/3, -x+y+1/3, -z+1/3'                                                     
 'x+1/3, y+2/3, z+2/3'                                                          
 '-y+1/3, x-y+2/3, z+2/3'                                                       
 '-x+y+1/3, -x+2/3, z+2/3'                                                      
 'y+1/3, x+2/3, -z+2/3'                                                         
 'x-y+1/3, -y+2/3, -z+2/3'                                                      
 '-x+1/3, -x+y+2/3, -z+2/3'                                                     
                                                                                
_cell_length_a     8.4810                                                       
_cell_length_b     8.4810                                                       
_cell_length_c    27.0500                                                       
_cell_angle_alpha  90.000                                                       
_cell_angle_beta   90.000                                                       
_cell_angle_gamma 120.000                                                       
                                                                                
_shelx_F_squared_multiplier     1.000                                           
                                                                                
loop_                                                                           
 _refln_index_h                                                                 
 _refln_index_k                                                                 
 _refln_index_l                                                                 
 _refln_F_squared_calc                                                          
 _refln_F_squared_meas                                                          
 _refln_F_squared_sigma                                                         
 _refln_observed_status                                                         
   1   1   0     293927.50     292183.00      2471.14 o                         
  -1   2   0     293432.81     290515.09      2470.72 o                         
   2   2   0     380194.50     369173.69      3119.46 o                         
   0   3   0     280685.69     269705.44      1810.87 o                         
   3   3   0     156094.88     156636.09      1637.78 o                         
  -2   4   0     380142.56     368631.25      3488.09 o                         
   1   4   0     244064.12     242105.02      1627.05 o                         
   4   4   0      39681.96      39938.25       843.58 o                         
  -1   5   0     244319.94     241132.94      1621.66 o                         
   2   5   0     250790.25     249878.42      2177.53 o                         
   5   5   0      36360.77      36945.49       948.00 o                         
  -3   6   0     155538.44     155012.83      1691.34 o                         
   0   6   0      32833.33      32068.01       333.89 o                         
   3   6   0      64528.23      63901.36       981.53 o                         
   6   6   0      58508.68      63157.16      1872.30 o                         
  -2   7   0     250741.22     247788.16      2254.01 o                         
   1   7   0      64644.61      66201.47       832.33 o                         
   4   7   0      30805.60      30632.27      1289.35 o                         
  -4   8   0      39785.99      39806.91       869.95 o                         
  -1   8   0      64725.69      64666.23       964.46 o                         
   2   8   0      32443.88      33046.46       658.92 o                         
  -3   9   0      64449.30      66433.88       942.01 o                         
   0   9   0      39205.55      39735.35       758.52 o                         
   3   9   0      32997.85      36557.93      1881.35 o                         
  -5  10   0      36361.68      36919.16      1316.66 o                         
  -2  10   0      32476.34      34930.24       733.34 o                         
   1  10   0      25178.54      25344.74       725.88 o                         
  -4  11   0      30663.35      31104.97       790.59 o                         
  -1  11   0      25189.35      26143.13       833.71 o                         
  -6  12   0      58538.37      60388.42      1872.30 o                         
  -3  12   0      33055.21      33940.85      1120.02 o                         
  -3   2   1      56121.76      55001.20       506.53 o                         
   0   2   1     173018.25     169646.59      1123.74 o                         
  -5   3   1      10738.65      10344.02       138.51 o                         
  -2   3   1      56741.80      55349.82       405.04 o                         
   1   3   1      17542.46      17333.75       210.71 o                         
  -7   4   1       6386.07       6854.90       167.14 o                         
  -4   4   1        751.96        879.43        55.68 o                         
  -1   4   1      17152.65      17007.71       157.48 o                         
   2   4   1      12728.12      13256.98       289.20 o                         
  -9   5   1      20649.06      21815.00       436.70 o                         
  -6   5   1      15499.64      15348.32       194.61 o                         
  -3   5   1      10825.51      10538.63       302.36 o                         
   0   5   1      50507.48      49274.77       555.38 o                         
   3   5   1        700.76        840.58       138.25 o                         
 -11   6   1       4844.66       4604.60       313.95 o                         
  -8   6   1       9011.29       9495.13       231.62 o                         
  -5   6   1      15373.22      15523.64       341.88 o                         
  -2   6   1      12749.53      12820.78       315.49 o                         
   1   6   1       1355.77       1353.47       144.35 o                         
   4   6   1       3393.15       3625.20       231.47 o                         
 -10   7   1      15336.86      16799.59       854.09 o                         
  -7   7   1      21492.50      22302.21       295.88 o                         
  -4   7   1       6461.46       6707.93       164.07 o                         
  -1   7   1       1324.90       1325.56        92.79 o                         
   2   7   1       2493.09       1853.29       209.99 o                         
   5   7   1        687.70        582.04       257.81 o                         
 -12   8   1       2855.28       2041.88       309.03 o                         
  -9   8   1       2108.03       1857.97       185.60 o                         
  -6   8   1       9050.74       9373.93       213.75 o                         
  -3   8   1        731.78        624.83       144.34 o                         
   0   8   1        290.02        393.64       196.82 o                         
   3   8   1         11.00        140.75       201.60 o                         
 -11   9   1       3886.64       3754.80       320.41 o                         
  -8   9   1       2095.81       1899.90       220.40 o                         
  -5   9   1      20440.00      20797.62       473.90 o                         
  -2   9   1       2476.75       2033.40       174.72 o                         
   1   9   1         29.54        212.04       231.39 o                         
 -10  10   1       1499.62       1623.91       301.82 o                         
  -7  10   1      15400.44      16899.03       485.42 o                         
  -4  10   1       3446.21       3723.03       268.67 o                         
  -1  10   1         28.00        171.58       232.78 o                         
  -9  11   1       3876.81       3166.26       603.76 o                         
  -6  11   1       4837.21       4640.21       361.64 o                         
  -3  11   1         11.33       -268.58       268.58 o                         
   0  11   1        110.90         29.24       324.33 o                         
  -8  12   1       2870.05       1965.17       419.97 o                         
  -5  12   1        697.74        464.88       393.65 o                         
   0   1   2       3586.84       3679.95        78.91 o                         
  -2   2   2      45021.80      44672.83       339.46 o                         
   1   2   2      25905.88      26048.45       240.83 o                         
  -4   3   2      53245.77      54818.91       412.77 o                         
  -1   3   2      25805.54      25767.15       221.95 o                         
   2   3   2      43639.11      44657.98       372.55 o                         
  -6   4   2      38112.94      38421.16       354.53 o                         
  -3   4   2      53252.96      54684.08       543.94 o                         
   0   4   2      14024.83      13564.81       148.84 o                         
   3   4   2      30003.37      30554.80      1145.94 o                         
  -8   5   2       3005.05       3080.09       175.61 o                         
  -5   5   2       4231.55       4082.71       144.42 o                         
  -2   5   2      43796.93      44968.82       766.85 o                         
   1   5   2      35013.47      35097.80       360.51 o                         
   4   5   2       8386.78       8367.00       260.01 o                         
 -10   6   2       2013.63       1841.82       220.40 o                         
  -7   6   2       8128.86       7973.44       158.83 o                         
  -4   6   2      38348.12      39029.87       373.20 o                         
  -1   6   2      34925.05      34767.01       334.08 o                         
   2   6   2       6053.29       5970.40       189.07 o                         
   5   6   2      10034.27       9452.50       398.98 o                         
 -12   7   2       6923.46       7380.57       408.46 o                         
  -9   7   2      18093.93      18552.80       696.67 o                         
  -6   7   2       8075.93       7815.13       148.59 o                         
  -3   7   2      29996.53      30505.70       658.59 o                         
   0   7   2       1842.00       1706.54       106.79 o                         
   3   7   2       8436.11       8174.53       315.70 o                         
 -11   8   2       7689.43       7811.50       343.14 o                         
  -8   8   2      47097.80      47500.49       716.19 o                         
  -5   8   2       3006.38       3159.16       150.54 o                         
  -2   8   2       6034.41       6361.36       182.40 o                         
   1   8   2       1041.55       1148.77       175.57 o                         
   4   8   2       1358.24       1378.13       433.04 o                         
 -10   9   2      23837.01      24406.17      1512.11 o                         
  -7   9   2      18134.35      17665.09       389.05 o                         
  -4   9   2       8374.67       9021.41       383.67 o                         
  -1   9   2       1062.98        708.60       189.97 o                         
   2   9   2       1048.44        720.36       264.79 o                         
  -9  10   2      23888.35      24385.62      1222.84 o                         
  -6  10   2       2001.63       2090.49       242.40 o                         
  -3  10   2       8485.33       7579.49       564.65 o                         
   0  10   2        169.16        133.16       301.79 o                         
 -11  11   2       7837.43       7065.80       514.86 o                         
  -8  11   2       7697.15       7333.08       389.93 o                         
  -5  11   2      10023.26       9026.65       446.74 o                         
  -2  11   2       1063.95        889.97       708.60 o                         
  -7  12   2       6941.04       6224.37       485.48 o                         
  -4  12   2       1368.64       1384.95       302.43 o                         
   0   0   3       9730.64       9480.69       210.60 o                         
   1   1   3       8662.29       8663.19        93.10 o                         
  -1   2   3       8687.81       8669.42       101.14 o                         
   2   2   3       3497.77       3630.96       157.57 o                         
  -3   3   3      12482.08      11239.79       130.29 o                         
   0   3   3        110.46        157.46        55.67 o                         
   3   3   3       3125.25       3079.80       157.52 o                         
  -5   4   3      21815.81      22113.31       213.56 o                         
  -2   4   3       3488.70       3613.31        91.92 o                         
   1   4   3      21326.00      20993.26       232.21 o                         
   4   4   3       1922.45       2068.35       209.98 o                         
  -7   5   3      11655.67      11579.84       208.30 o                         
  -4   5   3      21770.93      22101.79       342.38 o                         
  -1   5   3      21379.70      20608.39       194.86 o                         
   2   5   3      12671.71      12874.53       250.39 o                         
   5   5   3        907.18        868.29       367.42 o                         
  -9   6   3       8395.54       8557.50       268.81 o                         
  -6   6   3      51606.79      52654.26       501.34 o                         
  -3   6   3       3141.47       3126.83        82.00 o                         
   0   6   3      23551.24      24334.14       473.80 o                         
   3   6   3       6954.21       6640.45       250.17 o                         
   6   6   3        188.68        364.48       498.60 o                         
 -11   7   3       5490.79       5573.77       321.32 o                         
  -8   7   3      13052.77      13612.23       295.57 o                         
  -5   7   3      11795.08      11712.66       433.63 o                         
  -2   7   3      12686.57      12600.80       222.89 o                         
   1   7   3      20708.37      21458.27       353.78 o                         
   4   7   3       5357.98       5422.38       313.96 o                         
 -10   8   3       4975.42       4948.84       283.73 o                         
  -7   8   3      12961.48      13175.38       433.59 o                         
  -4   8   3       1906.08       1998.20       201.64 o                         
  -1   8   3      20798.43      21809.31       340.66 o                         
   2   8   3       4854.82       4725.78       259.90 o                         
 -12   9   3      10484.77      10784.82       906.12 o                         
  -9   9   3       1805.56       1086.79       218.38 o                         
  -6   9   3       8311.74       8325.81       250.20 o                         
  -3   9   3       6917.83       7240.15       276.68 o                         
   0   9   3        714.32        522.77       275.56 o                         
   3   9   3       6234.16       5696.47       892.68 o                         
 -11  10   3       3123.09       3505.80       485.60 o                         
  -8  10   3       4964.72       4603.85       406.93 o                         
  -5  10   3        893.31        688.91       213.56 o                         
  -2  10   3       4833.22       4713.46       297.12 o                         
   1  10   3       1895.89       2266.26       446.18 o                         
 -10  11   3       3196.12       2978.97       708.72 o                         
  -7  11   3       5515.98       5617.34       380.24 o                         
  -4  11   3       5375.49       6084.80       344.84 o                         
  -1  11   3       1882.92       1793.83       341.20 o                         
  -9  12   3      10547.28      10192.33       590.82 o                         
  -6  12   3        185.55        181.16       380.51 o                         
  -3  12   3       6245.22       5841.16       403.40 o                         
  -1   1   4        263.24        451.67        23.47 o                         
  -3   2   4      47935.40      48551.72       357.03 o                         
   0   2   4      12098.84      12607.62       130.41 o                         
  -5   3   4      39861.36      39687.60       326.54 o                         
  -2   3   4      47757.09      48568.05       370.20 o                         
   1   3   4      42334.11      43336.48       383.77 o                         
  -7   4   4      26801.83      28443.74       789.95 o                         
  -4   4   4      20612.62      20515.64       194.92 o                         
  -1   4   4      42275.27      43135.04       361.71 o                         
   2   4   4      29974.05      29619.74       307.07 o                         
  -9   5   4      14565.69      14708.68       334.51 o                         
  -6   5   4      18767.82      18532.23       231.99 o                         
  -3   5   4      39830.49      39245.20       353.49 o                         
   0   5   4        156.70        492.21       209.94 o                         
   3   5   4       5055.06       4867.37       182.90 o                         
 -11   6   4      11838.43      11505.94       403.61 o                         
  -8   6   4      17657.55      17070.71       321.79 o                         
  -5   6   4      18935.51      18658.63       249.95 o                         
  -2   6   4      29965.42      29944.43       284.82 o                         
   1   6   4      10748.33      10414.12       220.64 o                         
   4   6   4       2062.70       1939.96       204.15 o                         
 -10   7   4      12884.64      12762.60       391.39 o                         
  -7   7   4         97.14        131.21        92.78 o                         
  -4   7   4      26856.91      27805.93       325.44 o                         
  -1   7   4      10696.98      10278.18       420.41 o                         
   2   7   4      10932.08      10970.20       328.38 o                         
   5   7   4       5373.04       5641.48       398.81 o                         
 -12   8   4       4277.53       4052.17       334.12 o                         
  -9   8   4       2554.42       2147.75       194.22 o                         
  -6   8   4      17578.54      17318.97       381.24 o                         
  -3   8   4       5096.48       4852.96       143.04 o                         
   0   8   4      56475.08      56922.37       801.81 o                         
   3   8   4       4122.23       3442.84       257.89 o                         
 -11   9   4         84.65        199.44       262.02 o                         
  -8   9   4       2567.46       2503.54       185.60 o                         
  -5   9   4      14450.63      14044.21       384.97 o                         
  -2   9   4      10839.48      10992.10       328.38 o                         
   1   9   4      24325.82      25463.56       624.91 o                         
 -10  10   4        678.62        225.33       257.28 o                         
  -7  10   4      12878.09      11870.90       435.52 o                         
  -4  10   4       2039.46       1627.31       222.71 o                         
  -1  10   4      24296.19      26724.88       638.20 o                         
  -9  11   4         84.57        116.45       603.57 o                         
  -6  11   4      11870.36      11940.22       485.99 o                         
  -3  11   4       4124.84       3691.08       295.26 o                         
   0  11   4       5711.05       5911.68       498.83 o                         
  -8  12   4       4306.34       4315.00       416.15 o                         
  -5  12   4       5352.15       4753.82       735.10 o                         
   0   1   5      30376.31      29379.62       305.87 o                         
  -2   2   5      47108.41      48762.02       337.34 o                         
   1   2   5      62843.85      64476.21       506.56 o                         
  -4   3   5      15633.31      15035.83       236.91 o                         
  -1   3   5      62106.94      62629.90      1506.07 o                         
   2   3   5       1940.54       1910.42        81.99 o                         
  -6   4   5       1509.43       1472.94       196.86 o                         
  -3   4   5      15642.07      15224.41       157.94 o                         
   0   4   5      43615.25      43462.11       476.10 o                         
   3   4   5       8948.89       9086.71       201.82 o                         
  -8   5   5       5237.16       5140.54       183.80 o                         
  -5   5   5       5002.59       5252.32       111.42 o                         
  -2   5   5       1982.17       1934.24        78.75 o                         
   1   5   5       8951.92       9147.72       164.13 o                         
   4   5   5      12949.84      13262.81       880.27 o                         
 -10   6   5       5023.92       4123.32       446.32 o                         
  -7   6   5       7922.68       7997.85       175.71 o                         
  -4   6   5       1455.63       1473.80       104.99 o                         
  -1   6   5       8920.32       9056.49       150.67 o                         
   2   6   5      29426.90      30180.37       464.28 o                         
   5   6   5       5492.43       5843.14       332.62 o                         
 -12   7   5        357.88        255.87       459.25 o                         
  -9   7   5        358.48        451.96       163.94 o                         
  -6   7   5       7978.20       7706.44       164.09 o                         
  -3   7   5       8908.31       8755.48       262.72 o                         
   0   7   5       7059.28       7164.26       236.36 o                         
   3   7   5      15025.06      14972.18       415.31 o                         
 -11   8   5       1033.39        906.31       288.69 o                         
  -8   8   5       5314.93       5250.68       220.48 o                         
  -5   8   5       5250.78       5239.93       157.00 o                         
  -2   8   5      29326.36      30936.53       750.30 o                         
   1   8   5       5139.47       5151.07       231.51 o                         
   4   8   5       4961.45       5916.70       459.42 o                         
 -10   9   5       1273.34       1480.70       246.34 o                         
  -7   9   5        366.03        226.34       288.67 o                         
  -4   9   5      13005.73      13186.42       472.99 o                         
  -1   9   5       5267.69       4933.44       341.32 o                         
   2   9   5       1896.46       2273.19       287.21 o                         
  -9  10   5       1294.37       1756.94       419.92 o                         
  -6  10   5       4969.30       4572.16       276.69 o                         
  -3  10   5      14930.90      15039.89       459.87 o                         
   0  10   5        315.84        380.52       328.03 o                         
 -11  11   5         81.10        -21.20       603.57 o                         
  -8  11   5       1032.23        173.21       305.71 o                         
  -5  11   5       5492.46       5849.53       630.11 o                         
  -2  11   5       1901.49       2129.90       321.22 o                         
  -7  12   5        361.60        736.44       393.64 o                         
  -4  12   5       4957.02       5351.27       511.93 o                         
   0   0   6       2165.28       2359.89       144.48 o                         
   1   1   6     764314.81     796919.50     18101.06 o                         
  -1   2   6     764969.69     790033.62      4622.25 o                         
   2   2   6     170786.66     167297.27      1091.26 o                         
  -3   3   6     370952.81     380197.91      5412.49 o                         
   0   3   6     106214.01      96854.52       683.71 o                         
   3   3   6     297872.44     300918.84      3239.87 o                         
  -5   4   6     231425.64     229532.97      1526.39 o                         
  -2   4   6     170868.03     167179.89      1099.76 o                         
   1   4   6     193141.44     194337.03      1676.36 o                         
   4   4   6     143979.88     144605.16      1450.35 o                         
  -7   5   6      25464.47      25613.18       347.82 o                         
  -4   5   6     231261.44     229728.75      3752.56 o                         
  -1   5   6     192930.94     193649.28      1334.59 o                         
   2   5   6      46096.65      44595.33       537.31 o                         
   5   5   6      55692.28      57423.80      1032.18 o                         
  -9   6   6      46512.39      46061.23      2030.11 o                         
  -6   6   6     108501.17     106701.51      1024.16 o                         
  -3   6   6     298032.88     304667.09      2296.66 o                         
   0   6   6     372914.50     370328.03      3020.36 o                         
   3   6   6      45216.26      43643.41       745.62 o                         
   6   6   6       2536.45       2680.13       324.40 o                         
 -11   7   6      44232.88      47844.86       942.57 o                         
  -8   7   6      95609.62      98608.70      1131.29 o                         
  -5   7   6      25402.83      25096.30       340.97 o                         
  -2   7   6      46292.31      45823.66      1042.44 o                         
   1   7   6      40819.03      41527.60       576.22 o                         
   4   7   6      38474.66      39261.79       845.75 o                         
 -10   8   6      36134.64      37112.95       741.87 o                         
  -7   8   6      95484.62      96026.77      1162.25 o                         
  -4   8   6     143886.89     146131.81      3799.69 o                         
  -1   8   6      40699.50      40817.59       672.03 o                         
   2   8   6      53363.30      53817.14       876.33 o                         
 -12   9   6      11466.65      11567.96       643.52 o                         
  -9   9   6      42368.70      43191.09       841.80 o                         
  -6   9   6      46669.29      47436.39      1107.35 o                         
  -3   9   6      45246.79      43470.10      1304.90 o                         
   0   9   6      34362.55      34781.04       696.36 o                         
   3   9   6      13525.18      13348.74       609.64 o                         
 -11  10   6       8535.32       8339.04       473.22 o                         
  -8  10   6      36078.35      36576.64       788.48 o                         
  -5  10   6      55648.08      57124.00      1053.78 o                         
  -2  10   6      53346.32      54884.79      1024.99 o                         
   1  10   6      15804.56      14929.98       527.33 o                         
 -10  11   6       8529.61       8543.90       485.04 o                         
  -7  11   6      44296.63      46733.41      1699.15 o                         
  -4  11   6      38568.00      40693.05      1277.02 o                         
  -1  11   6      15866.20      16370.48       575.98 o                         
  -9  12   6      11459.55      11274.17       621.88 o                         
  -6  12   6       2520.09       2210.84       327.93 o                         
  -3  12   6      13442.04      12170.00       561.61 o                         
  -1   1   7      78666.61      75734.20       552.69 o                         
  -3   2   7      17921.68      16999.81       157.57 o                         
   0   2   7        926.79        874.95        52.50 o                         
  -5   3   7         90.52        115.47        43.67 o                         
  -2   3   7      17661.36      16612.60       157.56 o                         
   1   3   7     131265.02     133171.31      1680.24 o                         
  -7   4   7        228.35        118.09        74.23 o                         
  -4   4   7       8940.74       8584.79       170.84 o                         
  -1   4   7     131721.09     134023.42       891.11 o                         
   2   4   7      30311.00      30329.12       566.58 o                         
  -9   5   7      11770.17      12670.22       295.51 o                         
  -6   5   7      25607.76      25525.37       284.57 o                         
  -3   5   7         89.32        258.19       131.21 o                         
   0   5   7       9931.68       9828.96       148.66 o                         
   3   5   7      11966.31      11550.43       260.13 o                         
 -11   6   7       4087.64       4126.37       295.26 o                         
  -8   6   7      20216.27      20329.42       370.54 o                         
  -5   6   7      25863.53      26136.94       314.90 o                         
  -2   6   7      30345.79      30249.09       307.04 o                         
   1   6   7       1881.81       1592.34       106.79 o                         
   4   6   7        673.90        368.79       393.65 o                         
 -10   7   7       6174.32       5833.93       276.64 o                         
  -7   7   7       1532.70       1542.14       223.09 o                         
  -4   7   7        207.54         78.73       157.46 o                         
  -1   7   7       1900.88       1841.80       111.29 o                         
   2   7   7       1642.36       1884.03       185.59 o                         
   5   7   7       1799.12       1761.23       485.55 o                         
 -12   8   7        895.43        665.09       324.35 o                         
  -9   8   7        812.02        783.38       167.02 o                         
  -6   8   7      20292.34      20818.41       343.66 o                         
  -3   8   7      11932.98      11836.58       231.70 o                         
   0   8   7       8774.41       8292.01       420.24 o                         
   3   8   7        547.22        520.18       257.81 o                         
 -11   9   7       6614.35       6680.75       630.16 o                         
  -8   9   7        837.22        793.92       156.92 o                         
  -5   9   7      11878.36      11981.19       314.19 o                         
  -2   9   7       1709.38       2112.91       185.59 o                         
   1   9   7       2031.65       2163.04       250.03 o                         
 -10  10   7       2697.02       2851.38       329.78 o                         
  -7  10   7       6132.31       5203.11       309.13 o                         
  -4  10   7        636.41        484.81       175.56 o                         
  -1  10   7       1995.69       2049.63       250.03 o                         
  -9  11   7       6688.38       6789.48       456.51 o                         
  -6  11   7       4116.00       4325.44       420.02 o                         
  -3  11   7        549.34        327.62       498.62 o                         
  -8  12   7        907.67        710.97       734.83 o                         
  -5  12   7       1788.72       1497.66       353.70 o                         
   0   1   8       5033.57       5587.81       118.28 o                         
  -2   2   8     122865.31     121164.84       781.73 o                         
   1   2   8      24974.08      25208.37       237.49 o                         
  -4   3   8      61230.68      63731.94       928.70 o                         
  -1   3   8      25032.90      25530.70       221.59 o                         
   2   3   8      54931.14      56297.06       448.05 o                         
  -6   4   8      22754.38      23091.96       250.77 o                         
  -3   4   8      61162.98      63167.89      1233.82 o                         
   0   4   8      14615.93      13656.27       157.30 o                         
   3   4   8      26584.98      26409.07       353.71 o                         
  -8   5   8       2156.91       1902.19       131.04 o                         
  -5   5   8      36450.17      36094.85       334.19 o                         
  -2   5   8      54902.91      56741.75       952.93 o                         
   1   5   8      17761.20      17677.14       499.76 o                         
   4   5   8       2729.63       2448.23       185.61 o                         
 -10   6   8        635.29        810.09       301.80 o                         
  -7   6   8       8580.92       8248.77       182.97 o                         
  -4   6   8      22726.27      22623.30       684.41 o                         
  -1   6   8      17705.19      18124.14       578.67 o                         
   2   6   8       4436.21       4586.76       511.96 o                         
   5   6   8       7867.24       8284.28       735.28 o                         
 -12   7   8       3822.48       4121.39       630.00 o                         
  -9   7   8      18231.49      19037.61       426.33 o                         
  -6   7   8       8598.86       8863.10       201.80 o                         
  -3   7   8      26552.24      26591.88       618.69 o                         
   0   7   8       8271.32       7789.77       196.99 o                         
   3   7   8        610.01        288.68       209.95 o                         
 -11   8   8        836.89       1316.91       259.80 o                         
  -8   8   8      17687.55      17173.64       762.35 o                         
  -5   8   8       2120.76       2077.40       138.28 o                         
  -2   8   8       4488.44       4867.68       169.86 o                         
   1   8   8        586.89        359.69       156.92 o                         
   4   8   8       4200.72       3753.20       396.18 o                         
 -10   9   8      25036.34      25777.51       644.41 o                         
  -7   9   8      18267.28      19135.67       525.77 o                         
  -4   9   8       2741.46       2346.77       182.84 o                         
  -1   9   8        595.87        263.98       156.92 o                         
   2   9   8       1637.81       1385.51       268.62 o                         
  -9  10   8      25058.79      25747.75       688.98 o                         
  -6  10   8        624.79        406.77       185.57 o                         
  -3  10   8        612.72        382.40       194.19 o                         
   0  10   8       1154.91       1257.06       268.61 o                         
  -8  11   8        832.44        752.32       328.62 o                         
  -5  11   8       7832.36       8088.76       410.11 o                         
  -2  11   8       1655.31       1660.35       314.95 o                         
  -7  12   8       3840.36       3271.43       459.38 o                         
  -4  12   8       4197.76       3478.85       984.41 o                         
   0   0   9     108890.19     100559.02      1048.53 o                         
   1   1   9       5900.96       5861.19        74.33 o                         
  -1   2   9       5812.17       5692.68        82.09 o                         
   2   2   9       5035.08       4820.69        92.86 o                         
  -3   3   9        272.42        358.96        43.67 o                         
   0   3   9      25059.24      24210.31       221.45 o                         
   3   3   9       3247.12       2942.99       106.82 o                         
  -5   4   9      41294.88      43237.29       752.51 o                         
  -2   4   9       5008.26       4807.93        92.86 o                         
   1   4   9       4921.49       4889.68       157.57 o                         
   4   4   9       1068.94       1286.19       119.56 o                         
  -7   5   9      28038.88      28565.93       816.21 o                         
  -4   5   9      41412.57      42802.95       382.41 o                         
  -1   5   9       4820.33       5071.75       131.30 o                         
   2   5   9       5822.36       5637.42       328.25 o                         
   5   5   9       1333.54       1293.27       367.43 o                         
  -9   6   9       1116.96       1023.22       194.20 o                         
  -6   6   9      32106.77      32703.74       404.77 o                         
  -3   6   9       3205.63       3067.13       100.84 o                         
   0   6   9      27030.86      26987.58       347.88 o                         
   3   6   9       6987.70       7106.81       288.86 o                         
   6   6   9       1134.07       1361.70       393.67 o                         
 -11   7   9       6861.90       6473.87       351.31 o                         
  -8   7   9      12197.85      12789.84       302.16 o                         
  -5   7   9      27849.00      28112.29       373.21 o                         
  -2   7   9       5883.13       5924.98       196.95 o                         
   1   7   9       3388.86       3427.72       189.01 o                         
   4   7   9       1793.89       1683.16       257.84 o                         
 -10   8   9       3666.27       3617.60       250.07 o                         
  -7   8   9      12211.96      12791.62       340.34 o                         
  -4   8   9       1085.40        808.82       249.33 o                         
  -1   8   9       3368.24       3498.93       212.86 o                         
   2   8   9       8774.12       9038.04       334.27 o                         
 -12   9   9      11050.72      10047.09       801.09 o                         
  -9   9   9        794.06        711.65       236.19 o                         
  -6   9   9       1162.63        954.06       148.46 o                         
  -3   9   9       6948.04       6588.80       239.26 o                         
   0   9   9        264.64        169.89       175.55 o                         
   3   9   9       2458.66       1759.86       409.91 o                         
 -11  10   9       4693.55       4331.62       433.16 o                         
  -8  10   9       3583.52       3002.14       290.09 o                         
  -5  10   9       1341.46       1191.51       194.20 o                         
  -2  10   9       8788.33       9005.83       361.77 o                         
   1  10   9       1664.50       1585.00       328.07 o                         
 -10  11   9       4651.61       4696.81      1050.08 o                         
  -7  11   9       6773.83       7330.66       787.72 o                         
  -4  11   9       1784.65       1708.94       367.44 o                         
  -1  11   9       1655.49       1435.98       302.43 o                         
  -9  12   9      11092.79      10051.61       766.26 o                         
  -6  12   9       1149.72        795.81       708.60 o                         
  -3  12   9       2366.43       2937.89       564.31 o                         
  -1   1  10       9472.48       9290.84       131.54 o                         
  -3   2  10       6982.14       6791.89        82.08 o                         
   0   2  10        225.17        298.22        52.49 o                         
  -5   3  10      42075.12      43572.23       382.93 o                         
  -2   3  10       6933.97       6879.20       100.94 o                         
   1   3  10      17761.28      17694.57       176.08 o                         
  -7   4  10      25478.51      25506.16       353.63 o                         
  -4   4  10      53974.66      53182.56       529.36 o                         
  -1   4  10      17811.52      17699.13       223.73 o                         
   2   4  10      13920.78      13700.42       210.32 o                         
  -9   5  10      23791.40      24534.09       539.23 o                         
  -6   5  10       9217.78       8950.66       157.09 o                         
  -3   5  10      41904.10      43506.34       977.10 o                         
   0   5  10       1066.96       1193.86        67.52 o                         
   3   5  10       9532.34       9564.39       250.25 o                         
 -11   6  10      15573.38      16164.08       564.96 o                         
  -8   6  10      42517.03      42587.01       649.17 o                         
  -5   6  10       9281.75       8874.25       328.41 o                         
  -2   6  10      13810.13      13373.96       276.04 o                         
   1   6  10      14518.20      13998.82       260.21 o                         
   4   6  10        954.67       1028.07       314.93 o                         
 -10   7  10      14971.49      14965.54       538.69 o                         
  -7   7  10        122.97        209.94       111.34 o                         
  -4   7  10      25579.47      25574.43       397.25 o                         
  -1   7  10      14601.73      14683.68       265.20 o                         
   2   7  10       7894.58       7517.49       446.45 o                         
   5   7  10       1666.70       1766.88       324.37 o                         
 -12   8  10       4333.94       3760.98       397.47 o                         
  -9   8  10       1111.70        998.03       194.20 o                         
  -6   8  10      42570.59      44183.44       624.20 o                         
  -3   8  10       9555.51       9486.86       231.63 o                         
   0   8  10      30971.78      32056.30       599.54 o                         
   3   8  10       1066.82        996.94       257.82 o                         
 -11   9  10       1124.32       1323.04       892.31 o                         
  -8   9  10       1089.49       1127.88       236.20 o                         
  -5   9  10      23869.07      25583.41       492.63 o                         
  -2   9  10       7864.54       7639.00       268.78 o                         
   1   9  10      20340.98      21712.57       575.34 o                         
 -10  10  10       3442.10       4168.30       384.97 o                         
  -7  10  10      14942.60      14955.63       445.94 o                         
  -4  10  10        967.90        455.82       169.80 o                         
  -1  10  10      20269.59      21561.46       612.57 o                         
  -9  11  10       1120.60       1226.22       682.35 o                         
  -6  11  10      15600.45      15607.11       586.70 o                         
  -3  11  10       1067.10        944.79       262.04 o                         
  -8  12  10       4322.17       4076.17       555.94 o                         
  -5  12  10       1674.48       1302.88       721.75 o                         
   0   1  11      10987.41      12484.99       130.24 o                         
  -2   2  11       4776.79       4545.83        78.81 o                         
   1   2  11      17333.53      17233.64       164.48 o                         
  -4   3  11      21127.13      21210.30       194.85 o                         
  -1   3  11      17271.05      17108.55       197.47 o                         
   2   3  11       8995.29       8846.31       197.08 o                         
  -6   4  11      11633.23      11368.58       185.84 o                         
  -3   4  11      21127.80      21291.92       204.83 o                         
   0   4  11      11870.19      12246.20       157.20 o                         
   3   4  11      16256.35      17228.62       552.13 o                         
  -8   5  11       7704.93       7195.24       220.54 o                         
  -5   5  11       7865.36       7678.05       236.43 o                         
  -2   5  11       8775.35       8416.70       328.45 o                         
   1   5  11       2540.67       2585.65       183.75 o                         
   4   5  11      15150.57      15178.93       473.06 o                         
 -10   6  11       1794.37       1679.76       208.03 o                         
  -7   6  11       6410.49       6223.78       167.12 o                         
  -4   6  11      11718.27      11552.38       201.90 o                         
  -1   6  11       2491.29       2538.01       106.80 o                         
   2   6  11      30665.46      31529.96       697.63 o                         
   5   6  11      12838.21      14193.76       564.53 o                         
 -12   7  11       1491.64       1154.78       358.68 o                         
  -9   7  11       3290.38       3067.43       201.66 o                         
  -6   7  11       6386.72       6258.93       315.13 o                         
  -3   7  11      16450.62      16839.62       287.72 o                         
   0   7  11       1098.63        905.81        91.15 o                         
   3   7  11      11681.54      13486.79       401.75 o                         
 -11   8  11       1425.78       1736.33       314.94 o                         
  -8   8  11       4592.21       4367.31       406.93 o                         
  -5   8  11       7676.24       7395.02       222.85 o                         
  -2   8  11      30673.06      30869.51      1303.12 o                         
   1   8  11       4525.93       3964.19       231.49 o                         
   4   8  11       1209.54       1595.12       388.39 o                         
 -10   9  11       5845.89       5417.26       353.18 o                         
  -7   9  11       3330.29       3350.85       262.50 o                         
  -4   9  11      15208.03      15489.24       446.78 o                         
  -1   9  11       4467.31       4730.75       259.89 o                         
   2   9  11       3225.27       3659.31       800.59 o                         
  -9  10  11       5792.30       5290.12       538.23 o                         
  -6  10  11       1798.80       2051.10       212.82 o                         
  -3  10  11      11806.76      13427.00       945.71 o                         
   0  10  11       4212.66       4087.16       315.56 o                         
  -8  11  11       1436.99       1856.16       407.80 o                         
  -5  11  11      12850.11      13707.29       552.92 o                         
  -2  11  11       3204.79       2713.26       361.31 o                         
  -7  12  11       1460.32       2042.97       564.27 o                         
  -4  12  11       1170.80        787.33       357.62 o                         
   0   0  12     557500.50     538114.44      5336.05 o                         
   1   1  12     173803.94     171454.34      1032.75 o                         
  -1   2  12     173515.55     172142.17      1575.90 o                         
   2   2  12     277670.34     275650.53      1822.30 o                         
  -3   3  12     435288.50     439139.09      4731.21 o                         
   0   3  12     258249.28     260998.64      3301.37 o                         
   3   3  12      39386.95      39444.05       418.10 o                         
  -5   4  12      82084.12      82008.25       889.10 o                         
  -2   4  12     277852.56     276683.12      3644.70 o                         
   1   4  12     224914.03     224722.84      3408.51 o                         
   4   4  12      42172.91      42533.95       585.12 o                         
  -7   5  12     139840.33     143496.23      1441.11 o                         
  -4   5  12      82246.39      80963.66       693.63 o                         
  -1   5  12     224895.75     224035.38      2826.90 o                         
   2   5  12     172943.84     174779.78      1756.01 o                         
   5   5  12      37043.41      38959.27       820.86 o                         
  -9   6  12      81726.84      84132.70      1181.21 o                         
  -6   6  12     122801.46     124307.31      1154.59 o                         
  -3   6  12      39402.86      39689.08       804.43 o                         
   0   6  12       5874.69       5609.36       196.95 o                         
   3   6  12      41568.37      41978.27       829.93 o                         
   6   6  12      37031.39      38611.05      1171.28 o                         
 -11   7  12       5559.94       4951.00       538.21 o                         
  -8   7  12      30141.11      30452.31       815.95 o                         
  -5   7  12     140101.36     142734.34      1523.71 o                         
  -2   7  12     172520.44     174745.53      4895.67 o                         
   1   7  12      96154.56      97142.71      1272.21 o                         
   4   7  12      32657.57      33207.89       902.31 o                         
 -10   8  12      32108.59      33489.51       808.01 o                         
  -7   8  12      30101.76      29893.47       763.30 o                         
  -4   8  12      42301.71      42488.28       645.20 o                         
  -1   8  12      96376.22      97912.02      1272.24 o                         
   2   8  12       5438.12       4934.16       268.71 o                         
  -9   9  12      23512.55      23551.95       617.73 o                         
  -6   9  12      81506.58      82546.16      1560.41 o                         
  -3   9  12      41620.65      41431.38       765.00 o                         
   0   9  12      22172.74      21483.42       525.87 o                         
 -11  10  12      21594.31      20402.68       787.42 o                         
  -8  10  12      32062.07      32858.34       827.48 o                         
  -5  10  12      37155.10      38089.88       778.07 o                         
  -2  10  12       5449.46       5005.63       498.83 o                         
   1  10  12      27092.83      28901.53       983.51 o                         
 -10  11  12      21625.47      19688.97       887.70 o                         
  -7  11  12       5547.57       4821.80       369.08 o                         
  -4  11  12      32605.32      31518.13       958.34 o                         
  -1  11  12      27018.31      26794.95      1696.29 o                         
  -6  12  12      37016.80      40217.89      1199.06 o                         
  -1   1  13      15983.13      15783.69       197.47 o                         
  -3   2  13      18240.05      17967.91       500.18 o                         
   0   2  13     133487.67     130676.03       844.92 o                         
  -5   3  13      68576.48      68820.65       728.53 o                         
  -2   3  13      18459.32      18062.51       194.80 o                         
   1   3  13      51209.23      53882.17       455.62 o                         
  -7   4  13      26048.37      26463.15       370.82 o                         
  -4   4  13      16813.80      17096.13       175.98 o                         
  -1   4  13      50803.13      53488.09       486.21 o                         
   2   4  13        501.45        751.71        81.97 o                         
  -9   5  13       5075.41       5309.43       262.14 o                         
  -6   5  13        653.98        567.07       104.98 o                         
  -3   5  13      68652.45      68200.76       595.95 o                         
   0   5  13      52993.73      53284.15       503.38 o                         
   3   5  13       2361.36       2296.39       156.95 o                         
 -11   6  13       2325.33       2249.78       313.88 o                         
  -8   6  13       1993.30       1853.95       223.10 o                         
  -5   6  13        603.56        553.04        81.97 o                         
  -2   6  13        544.30        643.24        92.79 o                         
   1   6  13       7426.24       7239.56       212.96 o                         
   4   6  13       2914.58       2499.18       354.36 o                         
 -10   7  13       1856.54       2388.95       250.03 o                         
  -7   7  13      23106.97      23406.20       418.20 o                         
  -4   7  13      25920.36      26676.97       428.04 o                         
  -1   7  13       7468.01       7560.73       198.83 o                         
   2   7  13       8112.58       7982.96       295.38 o                         
   5   7  13       1974.42       1325.43       389.73 o                         
  -9   8  13       6868.47       6606.08       297.08 o                         
  -6   8  13       2041.66       2386.15       182.83 o                         
  -3   8  13       2402.34       2288.97       157.49 o                         
   0   8  13       1040.43        713.22       393.67 o                         
   3   8  13         57.91         43.74       276.49 o                         
 -11   9  13       1670.67       1192.92       368.95 o                         
  -8   9  13       6843.63       6870.83       459.52 o                         
  -5   9  13       5060.84       4706.78       222.78 o                         
  -2   9  13       7990.83       7522.32       295.38 o                         
   1   9  13      13487.86      14546.21       866.98 o                         
 -10  10  13        372.62        -84.90       290.07 o                         
  -7  10  13       1906.25       2324.55       288.71 o                         
  -4  10  13       2943.66       2568.21       433.11 o                         
  -1  10  13      13548.75      14509.03       500.55 o                         
  -9  11  13       1649.62       1308.42       364.09 o                         
  -6  11  13       2272.18       1507.40       293.76 o                         
  -3  11  13         56.06       -112.84       354.27 o                         
  -5  12  13       2034.73       2090.04       422.03 o                         
   0   1  14      16443.43      15684.33       157.41 o                         
  -2   2  14      65954.98      64787.57       487.04 o                         
   1   2  14      48641.37      48604.25       529.08 o                         
  -4   3  14      90204.75      94882.37       944.00 o                         
  -1   3  14      48547.78      49284.46       391.48 o                         
   2   3  14      16042.54      16320.15       328.74 o                         
  -6   4  14      29545.72      30064.05       352.36 o                         
  -3   4  14      90153.20      94561.62      1435.94 o                         
   0   4  14         15.89         26.24        55.67 o                         
   3   4  14       3663.38       3220.62       106.81 o                         
  -8   5  14       6916.66       6475.25       239.26 o                         
  -5   5  14      22576.22      22450.41       279.13 o                         
  -2   5  14      15986.62      16123.48       213.25 o                         
   1   5  14      15577.62      15629.80       241.67 o                         
   4   5  14       1225.93       1272.02       301.82 o                         
 -10   6  14       2433.63       2638.02       472.46 o                         
  -7   6  14        350.27        378.65        91.85 o                         
  -4   6  14      29467.96      29599.85       395.04 o                         
  -1   6  14      15563.61      15230.90       368.06 o                         
   2   6  14       8019.32       8118.27       283.83 o                         
   5   6  14       3296.34       3130.04       351.20 o                         
 -12   7  14       3358.35       3716.92       425.69 o                         
  -9   7  14       5091.13       4550.79       393.81 o                         
  -6   7  14        350.82        255.27       100.80 o                         
  -3   7  14       3661.55       3431.92       145.06 o                         
   0   7  14       2090.60       1950.35       262.48 o                         
   3   7  14       2887.59       2050.55       341.23 o                         
 -11   8  14        551.00        177.14       892.27 o                         
  -8   8  14      32326.16      33545.14       618.32 o                         
  -5   8  14       6885.00       7168.71       301.99 o                         
  -2   8  14       8026.45       7997.55       288.89 o                         
   1   8  14       2551.76       2194.15       201.64 o                         
 -10   9  14       8414.50       7604.63       441.03 o                         
  -7   9  14       5056.28       4108.88       268.71 o                         
  -4   9  14       1227.65       1064.33       163.95 o                         
  -1   9  14       2571.75       2180.19       208.05 o                         
   2   9  14       5009.02       4284.69       410.00 o                         
  -9  10  14       8376.47       8541.23       709.03 o                         
  -6  10  14       2419.36       2496.19       283.66 o                         
  -3  10  14       2921.60       2885.84       958.08 o                         
   0  10  14       3083.37       2905.49       342.99 o                         
  -8  11  14        540.16        719.81       393.65 o                         
  -5  11  14       3320.34       2764.25       377.62 o                         
  -2  11  14       4971.63       4279.17       388.52 o                         
  -7  12  14       3320.37       2188.75       708.72 o                         
   0   0  15      28984.29      28672.65       355.57 o                         
   1   1  15      38264.14      38176.56       766.08 o                         
  -1   2  15      38468.81      38188.33       435.89 o                         
   2   2  15       2960.55       2781.37       315.04 o                         
  -3   3  15       6515.46       6514.84       119.67 o                         
   0   3  15        950.08       1082.56       144.35 o                         
   3   3  15      17424.55      17506.60       250.51 o                         
  -5   4  15      13002.45      13154.49       368.00 o                         
  -2   4  15       2930.34       2575.22        92.82 o                         
   1   4  15      11801.64      11607.69       223.39 o                         
   4   4  15       9619.37      10237.15       258.05 o                         
  -7   5  15      17177.62      16845.62       328.63 o                         
  -4   5  15      12847.58      13007.84       315.42 o                         
  -1   5  15      11840.78      11615.96       381.09 o                         
   2   5  15       1993.67       1962.24       119.57 o                         
   5   5  15       4576.88       4357.77       305.87 o                         
  -9   6  15       2173.48       2200.18       249.35 o                         
  -6   6  15      61252.34      62722.15       710.37 o                         
  -3   6  15      17463.32      17940.81       433.90 o                         
   0   6  15         41.75         39.36       111.34 o                         
   3   6  15       4392.06       4447.98       231.49 o                         
 -11   7  15       3822.88       3673.68       879.38 o                         
  -8   7  15       3566.04       3255.12       201.67 o                         
  -5   7  15      17308.93      17044.65       306.32 o                         
  -2   7  15       1930.87       1620.65       138.27 o                         
   1   7  15       5813.14       5698.77       420.11 o                         
   4   7  15       6696.27       6473.51       761.44 o                         
 -10   8  15       7898.69       7885.24       391.19 o                         
  -7   8  15       3524.89       3442.58       315.01 o                         
  -4   8  15       9630.56       9520.66       283.87 o                         
  -1   8  15       5771.86       5610.16       262.57 o                         
   2   8  15        475.28        871.10       287.18 o                         
  -9   9  15       1429.40       1524.64       341.19 o                         
  -6   9  15       2177.40       2154.36       220.40 o                         
  -3   9  15       4500.87       4504.71       239.19 o                         
   0   9  15          3.54        -23.86       201.60 o                         
  -8  10  15       7897.21       7894.79       498.93 o                         
  -5  10  15       4577.90       4402.81       328.00 o                         
  -2  10  15        454.16        391.70       237.88 o                         
  -7  11  15       3883.39       3845.89       616.88 o                         
  -4  11  15       6688.74       5875.99       422.20 o                         
  -1   1  16       4317.48       4280.63        82.03 o                         
  -3   2  16      29923.01      30160.55       289.98 o                         
   0   2  16      64713.00      66280.78       477.28 o                         
  -5   3  16      13032.96      12693.21       201.93 o                         
  -2   3  16      30017.55      30250.52       298.25 o                         
   1   3  16       4705.60       4542.96        92.84 o                         
  -7   4  16      28756.88      29423.11       399.86 o                         
  -4   4  16       6491.58       6124.78       126.07 o                         
  -1   4  16       4636.64       4608.75       111.41 o                         
   2   4  16      10002.66      10041.67       236.45 o                         
  -9   5  16      42887.66      44402.14       870.28 o                         
  -6   5  16      20475.55      20264.09       265.38 o                         
  -3   5  16      13098.88      12726.69       420.58 o                         
   0   5  16      13791.35      13943.24       213.14 o                         
   3   5  16        897.96       1154.72       406.79 o                         
 -11   6  16       6006.53       5569.59       361.66 o                         
  -8   6  16      17646.67      18133.51       657.18 o                         
  -5   6  16      20367.01      20397.06       394.54 o                         
  -2   6  16       9978.90       9841.15       204.35 o                         
   1   6  16       1342.81       1389.60       175.57 o                         
   4   6  16       7229.41       6673.28       459.52 o                         
 -10   7  16      18660.79      18826.98       579.94 o                         
  -7   7  16      15983.29      16467.11       366.16 o                         
  -4   7  16      28710.03      29430.26       446.72 o                         
  -1   7  16       1363.33       1252.17       196.84 o                         
   2   7  16       4691.62       3898.98       297.02 o                         
  -9   8  16       5241.74       4306.65       313.96 o                         
  -6   8  16      17720.35      18143.65       436.52 o                         
  -3   8  16        887.82        734.84       156.92 o                         
   0   8  16      28278.89      28282.71       763.00 o                         
   3   8  16       3451.82       2949.29       358.74 o                         
 -11   9  16       1175.13       1922.08       813.58 o                         
  -8   9  16       5251.88       5195.58       406.94 o                         
  -5   9  16      43029.79      43731.61       939.59 o                         
  -2   9  16       4704.34       4178.15       328.16 o                         
   1   9  16       5551.92       5541.40       391.10 o                         
 -10  10  16        452.42        488.48       377.53 o                         
  -7  10  16      18638.66      18877.34       933.09 o                         
  -4  10  16       7274.73       7135.21       827.15 o                         
  -1  10  16       5581.07       5443.51       603.84 o                         
  -9  11  16       1164.84        702.42       747.96 o                         
  -6  11  16       6002.11       6329.52       451.69 o                         
  -3  11  16       3451.87       3306.78       391.03 o                         
   0   1  17       4914.78       4538.94       196.97 o                         
  -2   2  17       1220.22       1550.39       249.34 o                         
   1   2  17      25888.07      25606.88       240.00 o                         
  -4   3  17      12073.11      12260.86       354.84 o                         
  -1   3  17      26007.52      26064.46       250.94 o                         
   2   3  17      10218.04      10442.17       236.48 o                         
  -6   4  17       9617.97       9672.74       341.52 o                         
  -3   4  17      12021.18      11959.54       185.86 o                         
   0   4  17       1346.90       1438.71        81.98 o                         
   3   4  17      14680.64      13790.85       278.77 o                         
  -8   5  17       1335.50       1314.31       223.09 o                         
  -5   5  17       4010.70       4304.64       196.91 o                         
  -2   5  17      10306.61      10111.88       198.92 o                         
   1   5  17       1998.97       2214.57       144.36 o                         
   4   5  17      20742.34      21293.47       520.56 o                         
 -10   6  17       3617.98       3197.42       321.26 o                         
  -7   6  17       1429.64       1332.77       138.26 o                         
  -4   6  17       9618.05       9693.32       249.57 o                         
  -1   6  17       2009.00       1957.66       111.36 o                         
   2   6  17       8908.68       9307.60       630.35 o                         
   5   6  17       4664.79       4942.58       377.49 o                         
  -9   7  17       3549.15       3588.49       295.25 o                         
  -6   7  17       1416.64       1172.50       275.58 o                         
  -3   7  17      14499.00      14046.64       394.23 o                         
   0   7  17       3302.73       3176.34       262.50 o                         
   3   7  17      12938.02      13019.13      1024.57 o                         
 -11   8  17       4185.82       3509.85       358.76 o                         
  -8   8  17      12851.56      12612.88       827.59 o                         
  -5   8  17       1340.98       1536.40       212.82 o                         
  -2   8  17       8924.63       8630.99       250.20 o                         
   1   8  17       5861.87       5631.25       354.45 o                         
 -10   9  17       6788.57       5738.30       397.19 o                         
  -7   9  17       3475.59       3079.34       296.99 o                         
  -4   9  17      20761.72      21538.69      1143.71 o                         
  -1   9  17       5855.43       5676.38       315.06 o                         
  -9  10  17       6821.98       6722.44       971.50 o                         
  -6  10  17       3585.50       3410.48       377.47 o                         
  -3  10  17      12934.48      12306.24       445.56 o                         
   0  10  17        278.81        299.47       313.82 o                         
  -8  11  17       4178.70       3772.68       484.89 o                         
  -5  11  17       4630.20       4190.30       377.49 o                         
   0   0  18      30326.59      30543.34       659.20 o                         
   1   1  18     246449.22     247064.72      2570.00 o                         
  -1   2  18     246450.91     245392.97      1648.45 o                         
   2   2  18      87286.63      85939.54       674.85 o                         
  -3   3  18      31352.89      31421.08       325.72 o                         
   0   3  18     238063.62     234224.11      1643.95 o                         
   3   3  18     108598.56     107908.95      1141.26 o                         
  -5   4  18     142332.31     143852.22      1320.31 o                         
  -2   4  18      87022.01      84374.12      1313.75 o                         
   1   4  18      78540.62      78737.45      1297.81 o                         
   4   4  18      62624.46      62966.30      2178.13 o                         
  -7   5  18      54657.31      54889.18       815.33 o                         
  -4   5  18     142466.59     142373.94      1443.28 o                         
  -1   5  18      78263.20      78268.76       926.98 o                         
   2   5  18      25778.36      24989.59       452.66 o                         
   5   5  18      25036.86      25422.43      1051.95 o                         
  -9   6  18      18621.81      18497.43       959.44 o                         
  -6   6  18      31616.62      30309.72       567.60 o                         
  -3   6  18     108746.42     108835.83      1500.71 o                         
   0   6  18     197940.20     202469.89      2423.77 o                         
   3   6  18      46806.15      47547.16       959.53 o                         
 -11   7  18      36326.45      37516.18      1088.62 o                         
  -8   7  18      61395.98      61552.38      1100.87 o                         
  -5   7  18      54585.90      53586.05       923.52 o                         
  -2   7  18      25980.98      26258.27       436.93 o                         
   1   7  18      20683.64      20204.55       452.94 o                         
   4   7  18      11803.61      12085.06       597.45 o                         
 -10   8  18       8192.98       8693.02       446.42 o                         
  -7   8  18      61557.93      62825.67      2322.48 o                         
  -4   8  18      62441.01      62902.74      1650.07 o                         
  -1   8  18      20575.87      20170.16       473.26 o                         
   2   8  18      48739.23      52263.80      1172.53 o                         
  -9   9  18      15383.49      15478.01      1051.04 o                         
  -6   9  18      18661.16      18869.26       542.44 o                         
  -3   9  18      46742.89      46527.98       922.35 o                         
   0   9  18      22417.57      21539.34       650.41 o                         
  -8  10  18       8162.38       7922.74       518.92 o                         
  -5  10  18      24892.77      23778.97       786.22 o                         
  -2  10  18      48831.60      51871.34      3096.04 o                         
  -7  11  18      36314.60      36635.99      2566.17 o                         
  -4  11  18      11870.26      11454.21       590.89 o                         
  -1   1  19      50518.87      50662.50       399.00 o                         
  -3   2  19      57851.01      57944.83       523.62 o                         
   0   2  19         90.21        104.97        55.67 o                         
  -5   3  19      10473.10      10249.92       189.18 o                         
  -2   3  19      57844.79      58854.30       549.53 o                         
   1   3  19      56757.98      57857.27       647.50 o                         
  -7   4  19       7825.10       7587.39       393.94 o                         
  -4   4  19       6256.86       6443.06       236.36 o                         
  -1   4  19      57149.55      57531.21       687.17 o                         
   2   4  19      44563.12      45167.05       568.47 o                         
  -9   5  19       8319.94       7758.58       380.34 o                         
  -6   5  19      32697.55      33187.82      1198.17 o                         
  -3   5  19      10278.61       9913.00       220.63 o                         
   0   5  19        157.32        166.20        81.97 o                         
   3   5  19       4631.75       3831.23       239.20 o                         
 -11   6  19       2173.40       2545.92       377.42 o                         
  -8   6  19       8342.21       8207.76       343.18 o                         
  -5   6  19      32721.92      32563.29       645.17 o                         
  -2   6  19      44403.55      44628.33       624.31 o                         
   1   6  19       3644.30       3564.54       538.15 o                         
   4   6  19       3261.88       2752.07       406.86 o                         
 -10   7  19       6075.00       6026.35       408.44 o                         
  -7   7  19         10.36       -169.95       178.79 o                         
  -4   7  19       7963.89       7871.91       297.23 o                         
  -1   7  19       3596.49       3464.12       288.76 o                         
   2   7  19       5704.65       5971.47       315.61 o                         
  -9   8  19       2690.06       2058.43       524.96 o                         
  -6   8  19       8249.74       8119.65       669.69 o                         
  -3   8  19       4625.52       4418.81       275.66 o                         
   0   8  19      38892.29      40537.54      1435.14 o                         
   3   8  19       6633.68       6163.27       547.45 o                         
  -8   9  19       2689.40       1881.04       332.54 o                         
  -5   9  19       8355.21       8732.24       370.01 o                         
  -2   9  19       5781.21       5763.31       433.21 o                         
   1   9  19       6000.35       5312.46       551.35 o                         
  -7  10  19       6040.60       5295.07       787.66 o                         
  -4  10  19       3286.36       3270.59       327.96 o                         
  -1  10  19       5901.76       5956.05       446.33 o                         
  -6  11  19       2227.96       2121.59       388.42 o                         
  -3  11  19       6647.95       7392.33       876.43 o                         
   0   1  20       1062.71       1059.43        62.99 o                         
  -2   2  20      84036.52      83601.92       729.00 o                         
   1   2  20      21600.79      21054.93       447.37 o                         
  -4   3  20      47142.37      49435.00       522.54 o                         
  -1   3  20      21571.09      22264.69       322.07 o                         
   2   3  20      20988.46      20859.09       657.63 o                         
  -6   4  20       3255.85       2967.29       117.40 o                         
  -3   4  20      47220.78      48506.60       529.67 o                         
   0   4  20       2878.60       2966.34       100.83 o                         
   3   4  20       8807.52       8313.43       290.25 o                         
  -8   5  20        347.16         83.98       226.99 o                         
  -5   5  20      38959.73      38030.59       528.89 o                         
  -2   5  20      20985.92      21191.21       340.38 o                         
   1   5  20       5908.73       5999.35       182.90 o                         
   4   5  20       7119.58       6660.42       358.98 o                         
 -10   6  20       3725.74       3357.87       343.01 o                         
  -7   6  20       2023.38       2010.84       643.05 o                         
  -4   6  20       3287.82       3073.99       157.51 o                         
  -1   6  20       5898.52       5988.51       341.35 o                         
   2   6  20       6727.95       6048.00       287.35 o                         
   5   6  20       1289.52       1076.03       315.48 o                         
  -9   7  20       6701.65       6806.35       551.40 o                         
  -6   7  20       2013.84       2278.88       257.32 o                         
  -3   7  20       8819.39       8326.06       265.00 o                         
   0   7  20      20850.86      20947.75       448.44 o                         
   3   7  20       7460.44       6076.10       380.29 o                         
  -8   8  20       5591.27       4638.48       334.17 o                         
  -5   8  20        358.34         40.94       288.67 o                         
  -2   8  20       6713.39       5982.73       603.94 o                         
   1   8  20       4794.73       4481.88       354.41 o                         
 -10   9  20       4416.24       3791.85       426.94 o                         
  -7   9  20       6690.71       6586.31       393.25 o                         
  -4   9  20       7160.93       7312.04       337.75 o                         
  -1   9  20       4756.19       4334.13       313.94 o                         
  -9  10  20       4431.74       4107.06       519.75 o                         
  -6  10  20       3731.98       3543.97       371.23 o                         
  -3  10  20       7463.47       6689.77       735.23 o                         
  -5  11  20       1293.60       1967.69      1285.99 o                         
   0   0  21     130040.26     134075.42      2029.74 o                         
   1   1  21      20855.14      21362.04       265.50 o                         
  -1   2  21      20679.40      21099.22       277.24 o                         
   2   2  21      14818.82      14869.55       213.16 o                         
  -3   3  21       6876.52       6927.03       367.70 o                         
   0   3  21      23956.12      24195.13       288.01 o                         
   3   3  21       5101.35       4962.35       223.18 o                         
  -5   4  21      13680.12      13690.30       473.07 o                         
  -2   4  21      14903.94      15170.67       249.74 o                         
   1   4  21       5434.25       5137.42       148.54 o                         
   4   4  21       1678.78       1348.42       275.58 o                         
  -7   5  21      24432.04      24778.79       529.86 o                         
  -4   5  21      13838.87      13200.95       268.99 o                         
  -1   5  21       5467.41       5125.14       262.58 o                         
   2   5  21      18869.00      18549.90       407.71 o                         
   5   5  21       2485.83       1773.14       309.02 o                         
  -9   6  21        490.30        328.81       301.79 o                         
  -6   6  21       6539.65       6082.38       278.52 o                         
  -3   6  21       4994.46       5248.20       208.11 o                         
   0   6  21        116.07       -104.97       129.89 o                         
   3   6  21       7905.47       7563.26       352.80 o                         
  -8   7  21      10276.75      10325.15       420.26 o                         
  -5   7  21      24443.51      23925.43       723.37 o                         
  -2   7  21      18762.81      19172.15       416.76 o                         
   1   7  21        543.24        464.72       380.53 o                         
 -10   8  21        156.51        205.71       314.91 o                         
  -7   8  21      10294.66      10256.62       410.21 o                         
  -4   8  21       1725.16       1943.56       433.06 o                         
  -1   8  21        554.93        739.14       301.80 o                         
   2   8  21       1146.92       1029.36       367.42 o                         
  -9   9  21        826.39       1087.66       327.89 o                         
  -6   9  21        489.60        625.06       286.04 o                         
  -3   9  21       7879.11       8049.59       433.29 o                         
   0   9  21       1891.99       1779.25       305.80 o                         
  -8  10  21        171.21        -17.99       629.81 o                         
  -5  10  21       2543.03       1847.42       351.17 o                         
  -2  10  21       1169.55       1323.49       800.45 o                         
  -1   1  22      55348.70      56098.45       485.91 o                         
  -3   2  22      21971.02      22519.57       986.70 o                         
   0   2  22       4986.05       5087.31       119.62 o                         
  -5   3  22       6807.54       7036.50       182.93 o                         
  -2   3  22      22173.50      21958.39       322.03 o                         
   1   3  22      45381.41      46576.50       518.28 o                         
  -7   4  22      13221.21      12721.51       472.96 o                         
  -4   4  22      15112.44      15189.39       407.44 o                         
  -1   4  22      45355.02      46468.30       563.18 o                         
   2   4  22       3926.75       3633.77       406.91 o                         
  -9   5  22      14703.71      15294.55       735.71 o                         
  -6   5  22       4030.76       3530.58       213.63 o                         
  -3   5  22       6865.56       6675.74       182.93 o                         
   0   5  22       2991.81       3034.35       163.98 o                         
   3   5  22      10735.24      10792.74       380.43 o                         
  -8   6  22      35027.44      37041.73       816.50 o                         
  -5   6  22       4069.42       4209.84       250.09 o                         
  -2   6  22       3868.57       3480.51       174.75 o                         
   1   6  22       7099.20       6465.85       287.36 o                         
   4   6  22       1736.91       1615.25       358.80 o                         
 -10   7  22       8059.85       7328.70       445.64 o                         
  -7   7  22       2241.16       2257.94       257.32 o                         
  -4   7  22      13175.36      12891.47       617.47 o                         
  -1   7  22       7033.46       6802.56       276.74 o                         
   2   7  22       4395.94       3890.15       369.87 o                         
  -9   8  22       3839.86       3200.12       367.50 o                         
  -6   8  22      35027.18      35107.45      1303.08 o                         
  -3   8  22      10718.53       9899.48       340.24 o                         
   0   8  22         62.82        -26.24       446.11 o                         
  -8   9  22       3827.27       3696.21       371.24 o                         
  -5   9  22      14607.32      13396.29       553.68 o                         
  -2   9  22       4419.79       3768.54       498.78 o                         
  -7  10  22       8052.45       6395.89       504.32 o                         
  -4  10  22       1748.10       1557.55       334.03 o                         
   0   1  23       9288.25       9281.60       262.72 o                         
  -2   2  23         52.53         62.32        67.51 o                         
   1   2  23       8436.21       8201.44       175.72 o                         
  -4   3  23       3008.14       2612.55       354.38 o                         
  -1   3  23       8502.97       8259.41       288.95 o                         
   2   3  23      17091.69      16839.19       736.11 o                         
  -6   4  23        945.49       1034.09       223.08 o                         
  -3   4  23       3121.37       3075.28       145.05 o                         
   0   4  23       7788.34       7523.01       164.07 o                         
   3   4  23      15083.22      14511.11       408.81 o                         
  -8   5  23       2527.20       2359.43       380.59 o                         
  -5   5  23       1841.61       1846.54       182.83 o                         
  -2   5  23      17116.67      17463.16       294.24 o                         
   1   5  23       3841.58       3453.54       175.62 o                         
   4   5  23       7888.70       7978.24       471.04 o                         
 -10   6  23        213.36        104.97       315.45 o                         
  -7   6  23       3755.37       3254.02       257.89 o                         
  -4   6  23        956.73        964.07       354.30 o                         
  -1   6  23       3823.64       4272.95       288.77 o                         
   2   6  23      10009.14       9867.74       425.95 o                         
  -9   7  23       6140.02       5851.90       389.87 o                         
  -6   7  23       3724.78       3291.90       406.89 o                         
  -3   7  23      15063.12      14575.06       998.62 o                         
   0   7  23         36.09         39.36       241.23 o                         
   3   7  23       2069.14       1918.37       406.82 o                         
  -8   8  23      11648.81      12188.33       584.87 o                         
  -5   8  23       2476.72       2303.24       341.22 o                         
  -2   8  23       9997.55       9548.77       391.27 o                         
   1   8  23       1146.17       1518.92       332.49 o                         
  -7   9  23       6205.36       6050.55       435.99 o                         
  -4   9  23       7777.01       6911.89       428.99 o                         
  -1   9  23       1146.49        551.13       577.38 o                         
  -6  10  23        222.42        539.09       419.88 o                         
  -3  10  23       2062.21       1727.92       396.11 o                         
   0   0  24     198938.59     200556.36      2788.84 o                         
   1   1  24      70202.48      70649.77       701.41 o                         
  -1   2  24      70127.83      69237.59       978.97 o                         
   2   2  24      72490.51      72925.34       764.06 o                         
  -3   3  24     101919.73     100464.66      1087.97 o                         
   0   3  24      34856.55      35146.70       427.23 o                         
   3   3  24      48476.45      48553.20       782.40 o                         
  -5   4  24      27713.49      26719.93       855.28 o                         
  -2   4  24      72498.06      72664.69       876.63 o                         
   1   4  24      96152.44      97183.33      1173.37 o                         
   4   4  24      19854.24      19150.96       520.48 o                         
  -7   5  24      43427.03      43731.21      1277.85 o                         
  -4   5  24      27487.17      26285.08       644.74 o                         
  -1   5  24      96561.48      98295.52      1203.31 o                         
   2   5  24      69047.80      68162.42      1729.83 o                         
   5   5  24      11795.95      11534.90       624.60 o                         
  -9   6  24      30035.13      29581.90      1052.34 o                         
  -6   6  24     102837.56     104046.94      1723.07 o                         
  -3   6  24      48414.73      46077.25       782.40 o                         
   0   6  24        510.16        837.58       175.56 o                         
   3   6  24      13654.58      13216.71       556.39 o                         
  -8   7  24       6843.64       6614.19       590.79 o                         
  -5   7  24      43453.27      45447.78       832.80 o                         
  -2   7  24      69045.41      70787.84      1115.93 o                         
   1   7  24      51783.24      52480.29      1181.99 o                         
  -7   8  24       6784.12       6003.24       427.03 o                         
  -4   8  24      19877.19      19845.03       542.48 o                         
  -1   8  24      51844.41      56351.60      1238.52 o                         
  -9   9  24      17565.44      16924.76       748.28 o                         
  -6   9  24      30046.82      29590.95      1591.66 o                         
  -3   9  24      13687.64      13914.35       591.00 o                         
   0   9  24      12300.95      11012.63       807.82 o                         
  -5  10  24      11800.54      11094.25       618.50 o                         
  -1   1  25      24571.68      24572.46       343.89 o                         
  -3   2  25       6754.39       6568.47       302.01 o                         
   0   2  25      54978.75      57463.37       593.98 o                         
  -5   3  25      39663.60      41205.43       701.36 o                         
  -2   3  25       6802.83       6631.74       315.14 o                         
   1   3  25      19699.77      19879.88       370.50 o                         
  -7   4  25      22354.10      22186.41       511.08 o                         
  -4   4  25      40800.03      39984.19       679.95 o                         
  -1   4  25      19478.12      19825.61       512.77 o                         
   2   4  25       1941.42       1516.99       163.96 o                         
  -9   5  25       2251.08       2397.61       313.87 o                         
  -6   5  25       2762.35       2497.26       433.10 o                         
  -3   5  25      39861.93      40841.94       702.70 o                         
   0   5  25      39161.62      39554.16       632.49 o                         
   3   5  25       8514.74       8180.80       669.67 o                         
  -8   6  25      14871.70      14502.88       553.69 o                         
  -5   6  25       2699.75       2350.03       231.45 o                         
  -2   6  25       2005.15       1826.53       169.81 o                         
   1   6  25      16270.38      16656.36       492.18 o                         
   4   6  25       1652.19       1701.07       371.17 o                         
  -7   7  25      10617.75      10360.31       489.83 o                         
  -4   7  25      22288.65      23839.57       529.68 o                         
  -1   7  25      16305.82      15765.73       604.45 o                         
   2   7  25      14847.40      15698.87       613.09 o                         
  -9   8  25       1886.27       2248.88       984.22 o                         
  -6   8  25      14914.42      15688.74       709.45 o                         
  -3   8  25       8551.35       8033.65       604.02 o                         
   0   8  25       5679.73       5775.23       813.88 o                         
  -8   9  25       1878.94       2048.30       377.41 o                         
  -5   9  25       2290.65       2166.20       324.39 o                         
  -2   9  25      14788.43      14379.01       620.51 o                         
  -4  10  25       1656.40       1917.20       629.89 o                         
   0   1  26      19575.61      19860.33       309.63 o                         
  -2   2  26      22663.72      23196.08       578.76 o                         
   1   2  26      19187.63      19417.74       321.82 o                         
  -4   3  26      40070.17      41450.59      1699.57 o                         
  -1   3  26      19242.72      19587.28      1170.18 o                         
   2   3  26        903.12        904.28       275.56 o                         
  -6   4  26       4293.70       3766.52       271.10 o                         
  -3   4  26      40092.43      41840.59       689.39 o                         
   0   4  26       3805.66       3563.03       201.67 o                         
   3   4  26       2521.09       1997.01       419.97 o                         
  -8   5  26       4719.01       4866.01       353.15 o                         
  -5   5  26       5932.59       5569.54       241.36 o                         
  -2   5  26        894.24       1009.74       196.83 o                         
   1   5  26       7180.86       7219.37       577.71 o                         
   4   5  26       5903.63       5500.90       440.94 o                         
  -7   6  26       1702.55       1434.09       268.62 o                         
  -4   6  26       4266.98       3623.03       241.32 o                         
  -1   6  26       7215.12       7125.21       321.38 o                         
   2   6  26      20530.99      20829.88       687.02 o                         
  -9   7  26        884.82       1114.55       629.85 o                         
  -6   7  26       1689.55       1776.80       242.39 o                         
  -3   7  26       2517.49       1634.11       393.72 o                         
   0   7  26       4832.27       4275.43       305.88 o                         
  -8   8  26       1361.05       1105.20       327.90 o                         
  -5   8  26       4722.12       4735.06       564.43 o                         
  -2   8  26      20478.14      21637.15       625.09 o                         
   1   8  26       2482.50       2787.63       826.79 o                         
  -7   9  26        888.50        668.56       369.75 o                         
  -4   9  26       5893.91       5563.48       446.33 o                         
  -1   9  26       2449.56       2646.88       427.16 o                         
   0   0  27      15310.24      16664.73       538.86 o                         
   1   1  27      47747.36      50055.69       606.65 o                         
  -1   2  27      47838.35      50289.76       621.07 o                         
   2   2  27       1615.43       1469.79       145.02 o                         
  -3   3  27       2359.03       2788.91       249.36 o                         
   0   3  27        302.70        346.08       145.00 o                         
   3   3  27      26718.71      28260.12       700.29 o                         
  -5   4  27      12552.21      11958.37       372.43 o                         
  -2   4  27       1583.88       1375.44       182.82 o                         
   1   4  27       8746.95       8666.67       564.67 o                         
   4   4  27      10758.38      10664.60       501.47 o                         
  -7   5  27        414.67        253.38       642.95 o                         
  -4   5  27      12474.67      11431.84       352.98 o                         
  -1   5  27       8646.63       8746.33       306.00 o                         
   2   5  27        480.61        694.99       393.65 o                         
  -9   6  27       2980.57       3130.55       397.06 o                         
  -6   6  27      15858.79      16409.87       492.49 o                         
  -3   6  27      26872.27      27124.40       583.98 o                         
   0   6  27      18454.37      19093.86      1182.83 o                         
   3   6  27       1190.55       1377.42       669.23 o                         
  -8   7  27       3465.03       3399.43       377.46 o                         
  -5   7  27        389.63        263.48       226.99 o                         
  -2   7  27        491.93        527.78       245.91 o                         
   1   7  27       4291.30       4783.10       813.79 o                         
  -7   8  27       3451.85       3259.14       372.09 o                         
  -4   8  27      10678.95      10951.12       436.16 o                         
  -1   8  27       4292.99       4645.28       373.52 o                         
  -6   9  27       2997.15       2145.53       339.99 o                         
  -3   9  27       1203.48        782.41       354.30 o                         
  -1   1  28        874.47        910.99       100.81 o                         
  -3   2  28      25438.11      26119.53       482.63 o                         
   0   2  28      42530.36      43513.80       670.90 o                         
  -5   3  28      16545.08      16865.64       434.08 o                         
  -2   3  28      25443.03      26168.73       511.35 o                         
   1   3  28      14860.61      15378.69       399.21 o                         
  -7   4  28      13298.04      13843.24      1090.31 o                         
  -4   4  28       2600.55       2359.47       301.86 o                         
  -1   4  28      15018.44      14117.51       384.96 o                         
   2   4  28       5973.09       5059.64       380.26 o                         
  -9   5  28      14148.61      13045.07      1234.79 o                         
  -6   5  28       5562.03       5298.69       354.44 o                         
  -3   5  28      16531.12      15645.24       407.60 o                         
   0   5  28      35276.51      36210.03       809.64 o                         
   3   5  28         12.23       -127.17       361.48 o                         
  -8   6  28       4659.54       4180.25       384.55 o                         
  -5   6  28       5631.63       4763.42       295.92 o                         
  -2   6  28       6012.51       5686.06       315.62 o                         
   1   6  28       3122.55       2825.62       656.22 o                         
  -7   7  28      15082.19      15127.81       564.62 o                         
  -4   7  28      13298.92      13104.21       538.59 o                         
  -1   7  28       3134.61       3472.50       327.95 o                         
  -6   8  28       4643.41       4263.88       340.04 o                         
  -3   8  28         11.24        -91.32       432.99 o                         
   0   8  28       1484.48       2147.85       682.37 o                         
  -5   9  28      14134.50      13243.08       932.66 o                         
   0   1  29        284.73        224.21       223.06 o                         
  -2   2  29       1300.79       1261.85       328.07 o                         
   1   2  29       1264.14       1021.41       198.69 o                         
  -4   3  29       8953.93       8701.97       433.36 o                         
  -1   3  29       1328.61       1364.76       167.02 o                         
   2   3  29       8451.74       8179.19       643.43 o                         
  -6   4  29       8054.66       7883.80       512.09 o                         
  -3   4  29       8996.90       9030.31       472.76 o                         
   0   4  29       6451.60       6398.58       268.74 o                         
   3   4  29       5861.94       5187.98       466.63 o                         
  -8   5  29        851.50        224.53       332.48 o                         
  -5   5  29       2556.99       2055.58       286.10 o                         
  -2   5  29       8477.21       8639.51       358.92 o                         
   1   5  29      10240.68      10154.39       906.16 o                         
   4   5  29       4282.16       3369.82       459.62 o                         
  -7   6  29       1376.56       1373.84       433.04 o                         
  -4   6  29       8004.39       8088.29       332.70 o                         
  -1   6  29      10232.37       9572.02       761.70 o                         
   2   6  29       1221.48       1706.29       408.27 o                         
  -6   7  29       1416.02       1319.57       295.19 o                         
  -3   7  29       5840.72       5455.60       551.36 o                         
   0   7  29          5.08       -314.90       314.90 o                         
  -5   8  29        877.23        866.05       290.02 o                         
  -2   8  29       1246.28        960.51       879.19 o                         
  -4   9  29       4343.05       4019.20       398.77 o                         
   0   0  30      59657.65      63624.00      1483.84 o                         
   1   1  30      38976.98      39323.50       664.53 o                         
  -1   2  30      39008.94      39234.62       664.53 o                         
   2   2  30      35423.06      35094.35      1276.97 o                         
  -3   3  30      21742.89      21069.48      1038.71 o                         
   0   3  30      53877.55      54342.11       982.12 o                         
   3   3  30      23499.76      21936.72       749.44 o                         
  -5   4  30      55586.04      56192.34      1070.26 o                         
  -2   4  30      35537.93      35832.95       707.94 o                         
   1   4  30      15996.15      16577.23       549.17 o                         
   4   4  30      12311.39      12486.94       657.64 o                         
  -7   5  30      30026.49      29505.91       957.91 o                         
  -4   5  30      55707.55      57398.62      1013.17 o                         
  -1   5  30      15879.25      16333.41       827.81 o                         
   2   5  30      21778.67      21035.92       985.88 o                         
  -6   6  30       1143.04       1693.17       358.79 o                         
  -3   6  30      23468.90      23114.75       565.07 o                         
   0   6  30      75043.53      78955.66      1904.79 o                         
  -8   7  30      33284.30      35130.41      1134.48 o                         
  -5   7  30      29824.47      29746.41      1012.86 o                         
  -2   7  30      21845.94      21935.87      1432.82 o                         
   1   7  30       2482.17       1343.38       403.27 o                         
  -7   8  30      33298.51      33611.88      1063.88 o                         
  -4   8  30      12353.53      12853.25      1970.14 o                         
  -1   8  30       2412.97       2118.11       616.80 o                         
  -1   1  31      13300.49      14058.20       748.86 o                         
  -3   2  31      35529.24      34775.70       776.73 o                         
   0   2  31       8404.74       8452.49       329.97 o                         
  -5   3  31       8058.80       7229.75       564.61 o                         
  -2   3  31      35521.90      36456.96       723.24 o                         
   1   3  31      15961.87      15952.04       525.61 o                         
  -7   4  31       8991.18       8257.64      1011.08 o                         
  -4   4  31       3212.56       3798.16       305.84 o                         
  -1   4  31      16077.01      15036.85       512.47 o                         
   2   4  31      26994.00      26901.58      1394.06 o                         
  -6   5  31      22158.24      22035.43       706.92 o                         
  -3   5  31       7930.61       7697.36       446.43 o                         
   0   5  31       4544.07       4693.69      1181.35 o                         
   3   5  31       5527.90       5375.65       905.75 o                         
  -8   6  31        717.62        470.96       342.93 o                         
  -5   6  31      22193.08      22294.02      1511.77 o                         
  -2   6  31      27007.09      27712.55       771.70 o                         
   1   6  31       3229.63       3424.83       470.85 o                         
  -7   7  31       6634.34       5872.44       617.02 o                         
  -4   7  31       9074.51       8555.60       604.02 o                         
  -1   7  31       3186.85       3296.17       409.94 o                         
  -6   8  31        690.74       1144.71       388.37 o                         
  -3   8  31       5470.68       5223.17      1050.14 o                         
   0   1  32       3202.69       2748.57       218.41 o                         
  -2   2  32      23482.09      23123.94       499.10 o                         
   1   2  32       9779.38       9530.23       334.10 o                         
  -4   3  32      11622.57      11681.38       460.43 o                         
  -1   3  32       9810.51       9874.32      1142.56 o                         
   2   3  32       2781.86       2341.30       459.35 o                         
  -6   4  32        604.75        813.54       295.17 o                         
  -3   4  32      11579.36      11085.62       415.16 o                         
   0   4  32        712.38        328.04       257.82 o                         
   3   4  32       8518.91       7633.00       709.03 o                         
  -5   5  32      10427.96       9754.02       441.11 o                         
  -2   5  32       2773.86       2259.53       314.98 o                         
   1   5  32       1544.34       1915.91       409.88 o                         
  -7   6  32        305.61          8.29       351.11 o                         
  -4   6  32        605.17        574.07       290.01 o                         
  -1   6  32       1533.66       1971.35       334.02 o                         
  -6   7  32        300.85        -73.48       393.03 o                         
  -3   7  32       8517.63       7658.27       446.66 o                         
   0   0  33      65564.20      69744.59      2358.74 o                         
   1   1  33       7876.69       8036.00       359.01 o                         
  -1   2  33       7756.06       7817.23       320.54 o                         
   2   2  33      14048.57      13822.95       471.31 o                         
  -3   3  33      25451.54      26500.64      1196.73 o                         
   0   3  33       8360.31       8602.36       433.32 o                         
   3   3  33       3675.55       3055.56       444.32 o                         
  -5   4  33       5752.04       5384.04       440.94 o                         
  -2   4  33      14025.89      13962.00       489.98 o                         
   1   4  33       9827.46      10037.44       906.11 o                         
  -7   5  33      13037.60      12959.47       731.94 o                         
  -4   5  33       5777.28       5359.82       787.65 o                         
  -1   5  33       9960.30      10343.96       534.30 o                         
   2   5  33      20855.14      20785.33      1577.18 o                         
  -6   6  33        898.00       1037.82       564.24 o                         
  -3   6  33       3643.01       3192.35       377.46 o                         
   0   6  33        115.84        515.88       380.06 o                         
  -5   7  33      12994.66      12483.77       636.01 o                         
  -2   7  33      20942.43      22038.91       783.17 o                         
  -1   1  34      10736.13      11110.36       788.02 o                         
  -3   2  34      22144.47      22899.97       619.12 o                         
   0   2  34       6680.18       6393.31       932.15 o                         
  -5   3  34        152.99         -9.15       695.42 o                         
  -2   3  34      22043.04      23214.25       724.37 o                         
   1   3  34      30740.32      32639.81       898.76 o                         
  -7   4  34        208.12         26.24       435.00 o                         
  -4   4  34       8957.46       8873.71       498.38 o                         
  -1   4  34      30742.74      31013.85      1184.03 o                         
   2   4  34       7726.30       6387.74       541.87 o                         
  -6   5  34       6632.58       5556.32       515.88 o                         
  -3   5  34        159.93        -43.22       313.82 o                         
   0   5  34        866.34        776.07       377.91 o                         
  -5   6  34       6574.46       5425.88       682.66 o                         
  -2   6  34       7759.16       6861.40       452.36 o                         
  -4   7  34        219.61        649.66       380.06 o                         
   0   1  35       2602.58       2368.59       301.04 o                         
  -2   2  35      11349.92      11982.63       512.23 o                         
   1   2  35       1488.61       1765.25       276.52 o                         
  -4   3  35      10138.30       9012.23       682.88 o                         
  -1   3  35       1475.23       1666.07       305.79 o                         
   2   3  35       5927.91       6224.15       538.23 o                         
  -6   4  35       5444.54       4809.62       577.58 o                         
  -3   4  35      10146.04      10730.34       579.51 o                         
   0   4  35       1945.39       2518.83       538.05 o                         
  -5   5  35       3749.65       3837.17       478.33 o                         
  -2   5  35       5818.69       4733.47      1063.31 o                         
   1   5  35       1023.75       1243.97       417.23 o                         
  -4   6  35       5382.51       5091.11       444.38 o                         
  -1   6  35       1053.91       1089.70       590.49 o                         
   0   0  36       3564.12       4047.65       662.19 o                         
   1   1  36      30190.98      32605.84       966.32 o                         
  -1   2  36      30272.25      31954.86       880.87 o                         
   2   2  36      11305.66      11415.27       598.30 o                         
  -3   3  36      28716.08      30797.96      1105.70 o                         
   0   3  36       4208.25       3574.80       358.77 o                         
   3   3  36      14293.64      12966.67       706.40 o                         
  -5   4  36      14368.37      13057.56       684.17 o                         
  -2   4  36      11295.09      11610.43       523.26 o                         
   1   4  36      27819.01      26334.63       929.90 o                         
  -4   5  36      14251.42      13109.50       743.10 o                         
  -1   5  36      27793.98      28352.84      1170.42 o                         
  -3   6  36      14316.44      13675.77       725.83 o                         
  -1   1  37      14176.55      14468.13       557.00 o                         
  -3   2  37       5033.90       4877.24       501.22 o                         
   0   2  37      11446.18      11640.82       620.35 o                         
  -5   3  37      15794.71      16813.74       882.86 o                         
  -2   3  37       4966.85       5784.58       525.06 o                         
   1   3  37      16599.88      17050.93       723.95 o                         
  -4   4  37      18306.22      18440.57      1471.74 o                         
  -1   4  37      16541.55      16396.10       699.28 o                         
  -3   5  37      15898.12      16095.70       724.61 o                         
   0   1  38       3639.20       4118.40       643.12 o                         
  -2   2  38       4116.44       4571.62       879.40 o                         
   1   2  38       3562.19       3169.32       839.99 o                         
  -4   3  38       4632.91       3951.24       616.68 o                         
  -1   3  38       3566.88       3073.26       369.84 o                         
  -3   4  38       4625.99       4019.50       478.36 o                         
   0   4  38       3207.19       3440.55       510.81 o                         
   0   0  39       5088.12       4280.26       665.30 o                         
   1   1  39      20027.09      23208.77       919.98 o                         
  -1   2  39      20144.65      22159.89      1009.36 o                         
  -3   3  39       1002.50        256.61       538.00 o                         
   0   3  39      12752.51      12156.07       985.09 o                         
  -1   1  40         23.84         -2.02       358.64 o                         
   0   2  40      37689.78      39979.71      1292.91 o                         
                                                                                
